# Supplementary material for: Characterization of multi-stage metabolic alterations in hepatitis B virus-related acute-on-chronic liver failure using high-coverage metabolomics
Source: Metabolomics. 2026 Jun 16;22(4):93. doi: 10.1007/s11306-026-02462-0 (PMC13272236; doi:10.1007/s11306-026-02462-0)
Supplement: Supplementary file 3 — Supplementary Material 3 [file 11306_2026_2462_MOESM3_ESM.xlsx]

## Sheet: Results
Supplemental Table S1. List of peak pairs detected from CIL LC-MS measurement of the samples (experimental data with imputated value). Note that in "Peak Pair Information" section, column "No." shows individual peak pair number coded from the LC-MS experiment. Column "RT (s)" shows the retention time of the peak pair detected in sec. Column "Normalized RT (s)" shows the corrected retention time o…
Peak Pair Information										Tier 1 - Positive Identification (CIL Library)					Tier 2 - High Confidence Putative Identification (LI Library)					Tier 3 - Putative Identification (MyCompoundID Library)			Missing Ratio
No	RT (s)	Normalized RT (s)	m/z_light	m/z_heavy	Neutral Mass (Da)	Intensity	nCharge	nTag	Identification Level	NovaMT Library No.	External Identifier	Compound	Mass Error (ppm)	RT Error (s)	NovaMT Library No.	External Identifier	Compound	Mass Error (ppm)	RT Error (s)	Zero-reaction	One-reaction	Two-reaction
A-T27	74.5	69.6	504.134	506.139	270.073	30272	1	1	Unidentified														0.1255
A-1	74.5	68.6	350.152	352.159	116.094	9592.64	1	1	Tier 3 one-reaction											0	9	187	0.1212
A-2	74.5	68.6	364.02	366.026	129.961	8356.58	1	1	Tier 3 only two-reaction											0	0	3	0
A-3	74.6	68.6	353.992	355.996	119.933	12904.3	1	1	Tier 3 only two-reaction											0	0	3	0
A-4	74.9	68.9	312.008	314.015	77.9501	39845.5	1	1	Tier 3 only two-reaction											0	0	1	0
A-5	75.2	69.3	268.045	270.052	33.987	1.37666e+06	1	1	Unidentified														0
A-6	75.5	69.5	284.041	286.047	49.9822	16201.2	1	1	Tier 3 one-reaction											0	2	94	0.0519
A-7	75.8	69.8	314.043	316.05	79.9847	15023.8	1	1	Tier 3 only two-reaction											0	0	6	0
A-8	76.3	70.3	360.112	362.119	126.053	10757.5	1	1	Tier 3 zero-reaction											2	3	193	0.0087
A-9	79.6	73.6	292.06	294.068	58.0016	20110	1	1	Unidentified														0
A-10	81.5	75.5	335.142	337.149	101.084	15395.5	1	1	Tier 3 one-reaction											0	20	342	0
A-13	82.6	76.6	321.129	323.134	87.0704	8566.16	1	1	Unidentified														0
A-T231	83.9	78.4	449.114	451.121	215.056	29717	1	1	Tier 2						AN01496000		sn-Glycero-3-phosphoethanolamine	0.1	45.7				0
A-15	87.2	81.2	389.128	391.134	155.069	5.67021e+06	1	1	Tier 3 zero-reaction											1	14	273	0
A-16	87.5	81.6	403.063	405.069	169.005	74132	1	1	Tier 2						AN00868000	C00506	L-Cysteic acid	0.49	8.9				0
A-18	87.8	81.8	321.09	323.098	87.0321	9981.68	1	1	Tier 3 zero-reaction											1	18	381	0.3074
A-19	88	82.1	296.033	298.039	61.9745	60555.9	1	1	Unidentified														0
A-20	88.2	82.2	419.056	421.064	184.998	11443.4	1	1	Tier 3 one-reaction											0	5	119	0.2684
A-21	90.9	85	367.132	369.139	133.074	13604.5	1	1	Tier 3 one-reaction											0	40	524	0.1472
A-22	92	85.9	414.121	416.128	180.063	21121	1	1	Tier 3 zero-reaction											14	77	504	0
A-23	92.3	86	313.067	315.074	79.0092	153873	1	1	Tier 3 only two-reaction											0	0	90	0
A-24	92.4	86.1	363.099	365.108	129.041	10866	1	1	Unidentified														0
A-25	92.6	86.2	495.089	497.096	261.031	15079.4	1	1	Tier 2						AN02113000		L-Tyrosine O-sulfate	0.47	73.1				0
A-T70	92.8	86.4	375.078	377.084	141.019	23924	1	1	Tier 1	AN00513001		Ethanolamine phosphate	1.44	7.2									0.1948
A-27	93.6	86.9	576.173	578.181	342.114	4236.06	1	1	Tier 3 zero-reaction											13	51	645	0
A-28	94	87.3	454.128	456.133	220.069	5553.93	1	1	Unidentified														0.0952
A-30	95.8	88.5	537.213	539.219	303.154	42099.4	1	1	Tier 2						AN02758000		Arginyl-Glutamic acid	0.13	11.6				0
A-T7	95.9	88.6	537.212	539.219	303.154	40738	1	1	Tier 2						AN02758002		gamma-Glutamyl-Arginine	0.29	31.7				0.0043
A-31	96.1	88.7	335.142	337.149	101.084	23997.9	1	1	Tier 3 one-reaction											0	20	342	0
A-32	96.1	88.7	495.156	497.161	261.098	10789.6	1	1	Tier 2						AN02118002		Aspartyl-gamma-Glutamic acid	3.33	7.3				0
A-36	97.3	89.5	376.107	378.114	142.049	25792.1	1	1	Tier 3 one-reaction											0	3	115	0
A-37	97.6	89.8	276.08	278.087	42.0216	1.4915e+06	1	1	Tier 3 one-reaction											0	3	196	0
A-38	97.9	89.9	355.078	357.084	121.02	42259.7	1	1	Tier 2						AN00304000	C00097	Cysteine	0.25	35.8				0
A-40	99.4	91	438.206	440.212	204.147	12717.6	1	1	Tier 3 one-reaction											0	2	111	0.0043
A-T89	100.1	91.5	413.138	415.143	179.079	8262	1	1	Tier 1	AN01009004		D-Galactosamine	0.34	7.3									0.3506
A-T204	101.3	92.3	466.174	468.182	232.117	9639	1	1	Tier 2						PR01733000		N-Acetyl-N(omega)-Hydroxyarginine	4.62	23.8				0.1645
A-41	101.3	92.3	403.037	405.044	168.979	26182.9	1	1	Tier 3 one-reaction											0	1	58	0
A-43	101.5	92.5	403.143	405.15	169.085	550385	1	1	Tier 1	AN00877001	C01152	1-Methylhistidine	0.23	7.1									0
A-45	101.7	92.6	321.13	323.134	87.0714	11622.5	1	1	Tier 3 only two-reaction											0	0	3	0
A-46	102.9	93.5	399.065	401.072	165.007	16178	1	1	Tier 3 one-reaction											0	1	51	0
A-47	103.1	93.6	414.122	416.129	180.064	18383	1	1	Tier 3 zero-reaction											17	87	713	0
A-T137	103.3	93.7	359.073	361.079	125.015	6197204	1	1	Tier 1	AN00329000		Taurine	0.7	9.9									0
A-49	104.2	94.4	295.111	297.118	61.0526	19551.3	1	1	Tier 3 zero-reaction											1	15	349	0
A-52	104.8	94.8	468.144	470.15	234.085	22722.7	1	1	Tier 2						BM01757001	C21559	N-[(2S)-2-Amino-2-carboxyethyl]-L-glutamic acid	0.62	6.4				0.0693
A-56	106.1	95.6	388.107	390.114	154.049	285188	1	1	Tier 3 one-reaction											0	12	337	0
A-57	106.1	95.7	262.054	264.06	27.9953	20608.6	1	1	Unidentified														0.0087
A-58	107.3	96.5	335.142	337.149	101.084	25964.1	1	1	Tier 3 one-reaction											0	20	342	0
A-60	107.8	96.9	321.129	323.134	87.071	12346.9	1	1	Tier 3 only two-reaction											0	0	3	0
A-62	108.2	97.1	349.12	351.128	115.061	15450.3	1	1	Unidentified														0
A-63	108.3	97.2	403.144	405.15	169.085	24219	1	1	Tier 3 zero-reaction											2	11	261	0
A-T134	108.7	97.5	495.156	497.161	261.096	26160	1	1	Tier 2						AN02118005		gamma-Glutamyl-Asparagine	2.38	4.1				0.2771
A-65	109.9	98.3	385.036	387.041	150.978	15848.5	1	1	Tier 3 one-reaction											0	2	29	0.0519
A-72	112.6	100.8	408.17	410.177	174.112	6.08929e+06	1	1	Tier 1	AN00945000	C00062	Arginine	0.01	1.6									0
A-73	112.6	100.9	525.249	527.256	291.191	16364.8	1	1	Tier 3 only two-reaction											0	0	22	0
A-75	113.5	101.8	515.172	517.178	281.113	14825.5	1	1	Tier 3 zero-reaction											4	40	615	0
A-76	114.1	102.4	321.091	323.097	87.0321	61247.2	1	1	Tier 3 zero-reaction											1	18	381	0
A-T488	114.2	102.5	492.146	494.151	258.085	10877	1	1	Tier 2						ED02071001		L-gamma-Glutamyl-(3R)-L-beta-ethynylserine	6.35	55.7				0.4113
A-78	115.5	103.8	382.107	384.113	148.049	41548.2	1	1	Tier 2						EF00595000	C03124	Hydroxylated lecithin	0.72	5.1				0
A-80	117.4	105.8	502.139	504.146	268.081	45663	1	1	Tier 3 zero-reaction											4	23	460	0.0216
A-T173	119.7	108.1	495.156	497.162	261.096	8382	1	1	Tier 1	AN02118004		Glutamyl-Asparagine	3.23	0.7									0.4935
A-82	119.9	108.2	321.129	323.133	87.071	13616.9	1	1	Tier 3 only two-reaction											0	0	3	0
A-83	120	108.4	349.122	351.128	115.063	16020.5	1	1	Tier 3 zero-reaction											2	33	454	0
A-T236	120.5	108.9	424.118	426.125	190.059	50608	1	1	Tier 2						AN01163000		L-beta-aspartyl-L-glycine	1.17	10.4				0.0823
A-86	121	109.4	383.127	385.134	149.069	59041.1	1	1	Tier 3 one-reaction											0	29	438	0
A-T197	121.3	109.7	468.144	470.15	234.085	41239	1	1	Tier 2						AN01757008		gamma-Glutamyl-Serine	0.01	2.5				0.4286
A-T223	121.5	109.9	343.077	345.085	109.02	32886	1	1	Tier 1	AN00218000		Hypotaurine	0.91	6									0.4675
A-87	121.6	110	414.122	416.128	180.064	57015.3	1	1	Tier 3 zero-reaction											17	87	713	0
A-89	123.1	111.5	396.122	398.129	162.064	149109	1	1	Tier 2						AN00770001		Seryl-Glycine	0.02	8.6				0
A-T229	123.2	111.6	437.149	439.155	203.091	7334	1	1	Tier 1	AN01334002		Glutaminyl-glycine	0.73	6									0.4459
A-90	123.2	111.6	296.033	298.039	61.9744	10843.2	1	1	Unidentified														0.0087
A-T245	123.7	112.1	293.106	295.112	59.0483	11157	1	1	Tier 1	AN00029000		Guanidine	2.03	7.7									0.0043
A-92	123.8	112.2	303.114	305.123	69.0555	21668.8	1	1	Unidentified														0.039
A-93	124.3	112.8	428.101	430.108	194.043	15957.5	1	1	Tier 3 zero-reaction											8	46	515	0.1688
A-94	125.2	113.6	408.195	410.201	174.136	86975.5	1	1	Tier 3 one-reaction											0	9	126	0.0346
A-95	126.2	114.6	422.211	424.217	188.153	162969	1	1	Tier 3 zero-reaction											1	4	83	0
A-96	126.5	115	380.08	382.087	146.022	16013.9	1	1	Tier 3 zero-reaction											1	29	393	0.1905
A-97	126.8	115.2	335.142	337.149	101.084	28604.2	1	1	Tier 3 one-reaction											0	20	342	0
A-T354	126.8	115.3	389.096	391.103	155.035	27258	1	1	Tier 2						AN00681000		N-Methylethanolamine phosphate	8.83	22.7				0.4848
A-T290	127	115.5	438.133	440.14	204.075	54179	1	1	Tier 2						AN01346001		gamma-Glutamyl-Glycine	1.17	11.5				0.3203
A-99	127.8	116.2	462.18	464.187	228.122	7194.56	1	1	Tier 3 one-reaction											0	2	125	0.0043
A-100	128	116.4	261.069	263.076	27.0109	73495.7	1	1	Tier 3 only two-reaction											0	0	180	0
A-T228	128.1	116.6	424.154	426.161	190.095	23454	1	1	Tier 2						BM01168006		meso-2,6-Diaminoheptanedioic acid	0.93	0.7				0.3247
A-101	128.2	116.7	366.112	368.118	132.054	1.37783e+07	1	1	Tier 1	AN00419000	C00152	Asparagine	0.07	4.6									0
A-102	128.3	116.8	311.072	313.078	77.0135	6064.25	1	1	Unidentified														0
A-103	128.4	116.9	302.15	304.157	68.0915	19129.1	1	1	Unidentified														0
A-T264	128.6	117.1	397.108	399.114	163.048	6610	1	1	Tier 2						AN00782000		L-erythro-4-Hydroxyglutamic acid	4.12	5.4				0.3939
A-105	129.1	117.6	482.16	484.166	248.101	13949.8	1	1	Tier 2						AN01936002		gamma-Glutamyl-Threonine	1.08	18.5				0.0476
A-T293	130.6	119.1	380.127	382.134	146.069	20377596	1	1	Tier 1	AN00574000		Glutamine	0.27	8.2									0.3203
A-107	130.7	119.2	479.16	481.168	245.102	8685.42	1	1	Tier 2						AN01887000		Asparaginyl-Hydroxyproline	1.01	0.5				0
A-109	132.1	120.6	335.142	337.149	101.084	22644.6	1	1	Tier 3 one-reaction											0	20	342	0
A-110	132.7	121.2	422.186	424.192	188.127	361213	1	1	Tier 1	AN01135000	C01924	Homoarginine	0.09	3.5									0
A-112	133.9	122.5	317.132	319.138	83.0735	93088.9	1	1	Tier 3 one-reaction											0	2	188	0
A-115	135.9	124.5	471.143	473.149	237.085	20286	1	1	Unidentified														0
A-119	138.3	126.9	425.188	427.192	191.13	15104.3	1	1	Tier 3 one-reaction											0	1	68	0
A-121	140.4	129.1	349.122	351.128	115.064	75526.4	1	1	Tier 3 zero-reaction											2	33	454	0.0043
A-122	140.4	129.1	321.091	323.097	87.0327	176016	1	1	Tier 3 zero-reaction											1	18	381	0
A-T579	140.9	129.6	720.231	722.237	486.175	7719	1	1	Tier 2						BM04566000		Nocardicin C	3.55	47.1				0.4978
A-123	141	129.6	436.201	438.208	202.143	166846	1	1	Tier 2						AN01326000	C03626	Asymmetric dimethylarginine	0.18	5.7				0
A-T330	142.2	130.9	482.159	484.166	248.101	46631	1	1	Tier 1	AN01936001		Threoninyl-Glutamic acid	0.35	2.5									0
A-T571	142.5	131.2	366.147	368.155	132.09	35633	1	1	Unidentified														0
A-126	142.7	131.4	409.154	411.161	175.096	5.57998e+06	1	1	Tier 1	AN00958001	C00327	Citrulline	0.03	2									0
A-T410	142.8	131.5	392.127	394.134	158.069	1182945	1	1	Tier 2						BM00716001		4-Methylene-L-glutamine	0.45	15.3				0
A-128	143.3	132	349.123	351.128	115.064	135720	1	1	Tier 3 zero-reaction											2	33	454	0
A-T816	143.5	132.2	421.227	423.233	187.168	10639	1	1	Tier 2						AN01117000		N1-Acetyl-spermidine	1.35	73.9				0.0087
A-130	144.1	132.7	317.132	319.137	83.0735	126053	1	1	Tier 3 one-reaction											0	2	188	0
A-131	145.3	134	349.122	351.128	115.064	74996	1	1	Tier 3 zero-reaction											2	33	454	0
A-T319	145.8	134.5	451.164	453.171	217.106	20223	1	1	Tier 1	AN01530001		Alanyl-Glutamine	0.45	2.5									0.0043
A-134	146.2	134.9	438.133	440.139	204.075	204298	1	1	Tier 1	AN01346004	HMDB0028819	Glutamyl-Glycine	0.13	0.5									0
A-135	146.5	135.2	455.148	457.155	221.09	109361	1	1	Tier 3 zero-reaction											7	53	721	0
A-137	148.5	137.3	380.127	382.134	146.069	1.2937e+06	1	1	Unidentified														0
A-138	148.6	137.3	307.112	309.118	73.0533	12078.6	1	1	Tier 3 zero-reaction											3	18	409	0.013
A-141	149.4	138.1	461.105	463.111	227.047	11091.2	1	1	Unidentified														0.1126
A-142	150.4	139.2	375.05	377.057	140.992	38506.8	1	1	Tier 3 one-reaction											0	1	20	0
A-143	150.5	139.2	399.104	401.111	165.046	7.89387e+06	1	1	Tier 1	AN00810000	C02989	Methionine Sulfoxide	0.34	3									0
A-144	150.6	139.4	325.086	327.092	91.0273	16769.9	1	1	Tier 3 one-reaction											0	4	244	0
A-T341	151.4	140.2	468.144	470.149	234.085	4635	1	1	Tier 1	AN01757004		Aspartyl-Threonine	0.09	4.8									0.4113
A-146	151.9	140.7	424.117	426.124	190.059	38764.1	1	1	Tier 1	AN01163001	HMDB0028753	Aspartyl-Glycine	0.23	2.8									0.0606
A-147	152.4	141.2	510.19	512.197	276.132	75047.5	1	1	Tier 2						AN02354000	C00449	Saccharopine	0.44	13.4				0
A-148	152.7	141.5	321.129	323.133	87.071	10963.5	1	1	Tier 3 only two-reaction											0	0	3	0
A-150	153.4	142.2	485.158	487.166	251.1	7885.19	1	1	Tier 2						AN01981001	C05198	5'-Deoxyadenosine	3.77	73				0
A-151	154.3	143.1	303.114	305.122	69.0553	14409.3	1	1	Unidentified														0
A-T915	154.5	143.3	515.169	517.176	281.112	8295	1	1	Tier 2						AN02416001		N6-Methyladenosine/N-Acetyl-6-(1'-Hydroxy-2'-oxopropyl)-tetrahydropterin	1.31	74.4				0.4242
A-152	154.7	143.5	335.142	337.149	101.084	25107.4	1	1	Tier 3 one-reaction											0	20	342	0
A-155	155.5	144.3	353.117	355.123	119.058	237156	1	1	Tier 1	AN00291001	C00263	Homoserine	0.04	0.2									0
A-T386	156.3	145.2	307.121	309.127	73.064	28102	1	1	Tier 1	AN00066000		Methylguanidine	3	1.6									0.368
A-T419	157	145.9	339.101	341.108	105.043	20370464	1	1	Tier 1	AN00202000		Serine	0.83	1.8									0.316
A-159	158.4	147.3	317.132	319.137	83.0735	96746.3	1	1	Tier 3 one-reaction											0	2	188	0
A-T385	160.3	149.2	423.169	425.176	189.111	26378	1	1	Tier 1	AN01150000		Homocitrulline	0.73	5.6									0.0043
A-T429	160.3	149.2	340.104	342.111	212.091	4345933	2	2	Tier 1	AN01460000		Glycyl-Histidine	1.16	0.5									0
A-163	161.4	150.2	438.132	440.14	204.073	9617.11	1	1	Tier 1	AN01346002	HMDB0028683	Alanyl-Aspartic acid	3.01	1.5									0.0043
A-164	162.9	151.7	428.101	430.108	194.043	30465.6	1	1	Tier 3 zero-reaction											8	46	516	0.0476
A-166	163.7	152.4	651.244	653.25	417.186	20125.4	1	1	Tier 3 one-reaction											0	1	115	0.0952
A-168	164.2	152.9	389.078	391.084	155.02	18721.4	1	1	Tier 3 one-reaction											0	2	7	0
A-170	164.5	153.3	471.089	473.095	237.031	7497.86	1	1	Tier 2						AN01786000		S-Cysteinosuccinic acid	0.76	20.6				0
A-171	164.5	153.3	410.138	412.144	176.08	163190	1	1	Tier 1	AN00972001	HMDB0028851	Glycyl-Threonine	0.03	1.3									0
A-T495	165.1	153.8	452.148	454.155	218.09	210019	1	1	Tier 1	AN01544000		Glutamyl-Alanine	0.74	6.2									0
A-T492	165.5	154.2	491.162	493.164	257.101	9011	1	1	Tier 1	AN02059000		5-Methylcytidine	7.13	5.3									0.1299
A-173	165.5	154.3	387.112	389.117	153.054	10862.8	1	1	Tier 3 one-reaction											0	14	228	0
A-T464	166.7	155.3	367.096	369.103	133.037	3902448	1	1	Tier 1	AN00428000		Aspartic acid	1.58	1.5									0
A-T466	166.8	155.4	381.112	383.118	147.053	14854642	1	1	Tier 1	AN00583000		Glutamic Acid	1.09	1.3									0
A-T479	167.4	155.9	366.113	368.118	132.054	331544	1	1	Tier 1	AN00419004		Glycyl-glycine	2.86	0.7									0.2814
A-178	170.1	158	483.63	485.637	249.572	33105.6	1	1	Unidentified														0
A-179	170.6	158.4	335.142	337.149	101.084	15136	1	1	Tier 3 one-reaction											0	20	342	0
A-180	171	158.7	529.195	531.201	295.137	4733.31	1	1	Tier 3 zero-reaction											1	2	113	0
A-181	171	158.7	278.033	280.04	43.975	21649.5	1	1	Unidentified														0
A-183	171.2	158.9	307.552	309.559	73.4936	7768.48	1	1	Unidentified														0
A-T749	171.3	158.9	408.16	410.166	174.1	57036	1	1	Tier 2						PR00943004		N5-Acetyl-L-Ornithine	2.09	34.8				0.2208
A-185	171.4	159	299.049	301.057	129.982	7675.17	2	2	Tier 3 only two-reaction											0	0	25	0
A-186	171.6	159.2	288.562	290.568	109.008	14225	2	2	Tier 3 only two-reaction											0	0	11	0
A-187	171.9	159.4	533.207	535.213	299.149	4716.16	1	1	Tier 3 one-reaction											0	11	261	0
A-190	172	159.5	292.08	294.087	116.044	8962.41	2	2	Unidentified														0
A-191	172.1	159.6	298.547	300.554	64.4885	9458.74	1	1	Unidentified														0
A-192	172.2	159.7	422.138	424.145	188.08	21608.8	1	1	Tier 2						AN01130001		L-glycyl-L-hydroxyproline	0.01	11.1				0
A-193	172.3	159.7	404.128	406.135	170.07	15319.1	1	1	Tier 3 one-reaction											0	17	327	0.0043
A-194	172.5	159.8	524.129	528.139	57.0192	7911.02	1	2	Unidentified														0
A-195	173	160.3	292.031	294.038	115.945	28381.2	2	2	Tier 3 only two-reaction											0	0	1	0
A-196	173.2	160.5	522.093	526.107	54.9838	5131.38	1	2	Unidentified														0
A-197	173.3	160.5	505.223	507.23	271.165	46478.4	1	1	Tier 2						AN02275001		Prolyl-Arginine	0.54	29.1				0
A-T507	173.7	160.8	436.155	438.161	202.095	6385	1	1	Tier 1	AN01320003		Seryl-Proline	3.73	0.7									0.0216
A-198	173.9	161	466.164	468.171	232.105	6733.91	1	1	Tier 2						AN01730003		Threoninyl-Hydroxyproline	1.55	0.4				0
A-199	173.9	161	303.115	305.123	69.0563	12182.5	1	1	Unidentified														0
A-200	173.9	161	300.07	302.076	132.022	16513.9	2	2	Tier 3 one-reaction											0	1	98	0
A-T815	174.2	161.2	422.138	424.145	188.08	21141	1	1	Unidentified														0.4719
A-202	174.8	161.7	445.155	447.161	211.097	9512.41	1	1	Tier 3 one-reaction											0	29	331	0
A-203	175.4	162.2	349.097	351.102	115.038	7927.81	1	1	Tier 3 one-reaction											0	1	130	0.0087
A-204	176.3	162.9	512.599	514.606	278.541	7078.86	1	1	Unidentified														0
A-205	176.8	163.2	365.117	367.123	131.058	3.78311e+06	1	1	Tier 1	AN00406000	C01157	Hydroxyproline	0.44	1.7									0
A-206	176.8	163.3	301.155	303.162	67.097	11488.8	1	1	Unidentified														0
A-208	178.6	164.7	519.191	521.197	285.132	5913.2	1	1	Tier 3 zero-reaction											1	10	342	0.0087
A-209	178.7	164.8	281.096	283.103	47.0373	58911.8	1	1	Tier 3 one-reaction											0	5	307	0
A-210	179.4	165.3	455.148	457.155	221.09	161186	1	1	Tier 3 zero-reaction											7	53	721	0
A-211	180.2	166	394.179	396.186	160.121	8582.48	1	1	Tier 2						AN00745000		Putreanine	0.21	17.1				0.0087
A-212	180.5	166.2	414.283	416.289	180.225	9241.83	1	1	Unidentified														0.0043
A-213	180.6	166.3	414.122	416.128	180.063	9.36829e+06	1	1	Tier 2						BM01026000	C22137	4-Chloro-L-lysine	7.6	21.3				0
A-214	180.8	166.5	430.116	432.125	196.058	8390.9	1	1	Tier 3 zero-reaction											8	47	553	0.0693
A-215	180.9	166.5	450.133	452.14	216.075	20376	1	1	Tier 3 one-reaction											0	14	379	0
A-T863	181.3	166.8	408.159	410.166	174.1	26932	1	1	Tier 2						TA00943000		N-Acetyl-ornithine	2.15	42.4				0
A-218	181.5	167	294.09	296.097	60.032	18121	1	1	Tier 3 zero-reaction											1	2	140	0
A-219	181.5	167	464.186	466.192	230.127	11747.5	1	1	Tier 2						AN01711001		Valyl-Hydroxyproline	1.65	63.3				0
A-220	181.6	167.1	335.144	337.149	101.085	15619.7	1	1	Unidentified														0.0563
A-221	182.3	167.6	424.152	426.16	190.094	8551.2	1	1	Tier 1	AN01168002	HMDB0029054	Threoninyl-Alanine	3.96	3.3									0
A-222	182.4	167.7	422.183	424.192	188.124	27701.7	1	1	Tier 2						EF01135001	C03884	L-Targinine	7.65	49.8				0
A-223	182.5	167.7	523.185	525.192	289.127	5753.41	1	1	Tier 2						BM02541001	C20917	Tabtoxin	0.48	11.8				0
A-225	183.2	168.3	475.066	477.072	241.008	21522.3	1	1	Tier 2						AN01831000		3-Mercaptolactate-cysteine disulfide	0.49	20.6				0
A-228	184	169	394.144	396.15	160.085	16980	1	1	Tier 2						AN00738001	C06442	N(gamma)-Acetyldiaminobutyric acid	1.37	10.1				0
A-T543	184	169	380.127	382.134	146.069	53652	1	1	Tier 1	AN00574007		Alanyl-Glycine	0.47	2.4									0.0476
A-T888	184.1	169.1	516.093	518.099	282.034	148255	1	1	Tier 2						TA02422000		N-Acetyl-L-Cystine	0.51	41.9				0.2944
A-229	184.2	169.1	303.116	305.123	69.0576	13321.6	1	1	Tier 3 one-reaction											0	2	183	0
A-231	184.8	169.6	317.132	319.139	83.0736	95403.8	1	1	Tier 3 one-reaction											0	2	188	0
A-232	185.1	169.8	455.148	457.155	221.09	149224	1	1	Tier 3 zero-reaction											7	53	721	0
A-234	186.3	170.8	562.233	564.239	328.174	27409.4	1	1	Tier 3 one-reaction											0	3	119	0.0043
A-235	186.5	170.9	395.127	397.134	161.069	147303	1	1	Tier 1	AN00754003	C00956	Aminoadipic acid	0.19	0.6									0
A-236	187.4	171.6	337.158	339.164	103.1	1.59047e+06	1	1	Tier 3 one-reaction											0	5	215	0
A-237	188.1	172.2	362.164	364.17	128.105	1.93885e+06	1	1	Tier 3 one-reaction											0	2	41	0
A-T549	189.4	173.2	422.175	424.181	188.116	23462	1	1	Tier 1	AN01133000		N6-Acetyl-Lysine	2.2	6.5									0.0043
A-240	189.7	173.5	454.084	456.093	220.026	16565.2	1	1	Tier 3 zero-reaction											1	6	123	0
A-243	190.8	174.3	462.179	464.186	228.121	64530	1	1	Tier 3 one-reaction											0	1	123	0
A-T599	191	174.7	502.165	504.169	268.106	7191	1	1	Tier 1	AN02223001		Tyrosyl-Serine	0.71	0.5									0.381
A-T846	191.3	175.2	707.23	709.236	473.166	128088	1	1	Tier 2						AN04478000		Folinic acid	7.82	30.4				0.1039
A-T1181	191.6	175.6	375.099	377.105	141.043	454661	1	1	Tier 2						AN00514000		2-Aminomuconate semialdehyde	5.87	71.5				0.0087
A-T595	192.6	177.2	353.116	355.123	119.058	20144062	1	1	Tier 1	AN00291000		Threonine	0.07	1.6									0
A-T563	192.8	177.5	463.166	465.172	229.106	28786	1	1	Tier 1	AN01698001		Prolyl-Asparagine/Asparaginyl-Proline	2.74	7.2									0.1126
A-T607	192.8	177.5	348.101	350.108	114.043	1078801	1	1	Tier 2						BM00253000		3-Cyano-L-alanine	0.11	0.3				0
A-248	193.1	177.9	540.19	542.197	306.132	7034.87	1	1	Tier 3 one-reaction											0	8	307	0.0087
A-249	193.7	179	379.132	381.139	145.074	174974	1	1	Tier 2						AN00561010	C04076	Allysine	0.1	38.6				0
A-T925	194	179.4	379.132	381.139	145.074	176243	1	1	Tier 2						AN00561000		L-Allysine	0.67	35.6				0
A-250	194.2	179.7	506.206	508.213	272.148	11499.7	1	1	Tier 3 one-reaction											0	1	90	0
A-251	194.2	179.7	303.116	305.123	69.0579	41134.5	1	1	Tier 3 one-reaction											0	2	183	0
A-252	194.3	179.9	418.082	420.088	184.024	10431.6	1	1	Tier 3 one-reaction											0	3	142	0.0087
A-253	194.3	179.9	367.13	369.139	133.071	20792.7	1	1	Tier 2						EF00433001		L-2-Amino-5-hydroxypentanoic acid	7.08	8				0.0303
A-254	194.7	180.5	491.194	493.202	257.136	14753.7	1	1	Tier 3 one-reaction											0	6	163	0.013
A-255	194.8	180.6	477.18	479.187	243.122	482908	1	1	Tier 2						AN01860001		Prolyl-Glutamine	0.04	2.1				0
A-T845	195.3	181.4	600.201	602.207	366.143	5320	1	1	Tier 2						AN03582000		Tetrahydropentoxyline	1.48	26.4				0.1991
A-256	195.3	181.5	431.127	433.134	197.069	44671.9	1	1	Tier 2						AN01257002	C00355	3,4-Dihydroxy-L-phenylalanine	0.04	40.6				0.0087
A-257	195.4	181.6	362.019	364.025	127.96	12698.3	1	1	Tier 3 one-reaction											0	1	3	0.2294
A-258	196.1	182.7	408.122	410.129	174.064	8556.74	1	1	Tier 2						TA00938003		N-Acetyl-L-Asparagine	0.02	13.3				0.0043
A-T700	196.4	183.1	365.116	367.125	131.058	18604	1	1	Tier 1	AN00406012		cis-4-Hydroxy-D-proline	0.14	5.3									0.2727
A-T644	196.4	183.1	380.129	382.136	146.069	59131	1	1	Tier 1	AN00574005		Glycyl-Alanine	4.4	0.1									0
A-T696	196.5	183.3	466.167	468.171	232.106	16104	1	1	Tier 1	AN01730004		Valyl-Aspartic acid	8.07	4.9									0.4545
A-260	197	184.1	317.132	319.139	83.0735	90433.2	1	1	Tier 3 one-reaction											0	2	188	0
A-263	198.1	185.8	276.079	278.087	42.0212	18649.7	1	1	Tier 2						BY00012000	C01566	Cyanamide	2.22	19.5				0.0823
A-T803	198.1	185.8	321.091	323.098	87.032	32565	1	1	Tier 2						AN00113001		Dehydroalanine	3.14	17.1				0.0216
A-264	198.2	186	462.169	464.176	228.111	199443	1	1	Tier 3 zero-reaction											1	8	297	0
A-T713	198.3	186.1	422.137	424.145	188.08	5850	1	1	Tier 2						BM01130002		Tabtoxinine-beta-lactam	2.79	4.1				0.2121
A-T813	198.4	186.2	363.148	365.155	129.09	466785	1	1	Unidentified														0
A-267	198.7	186.8	442.107	444.114	208.049	11613	1	1	Tier 3 one-reaction											0	5	241	0
A-268	198.8	187	478.128	480.134	244.07	143752	1	1	Tier 3 zero-reaction											2	29	464	0
A-269	199.3	187.7	353.567	355.573	239.017	13225.4	2	2	Tier 3 one-reaction											0	1	24	0.1515
A-T701	199.8	188.4	611.197	613.203	377.134	59440	1	1	Unidentified														0.0476
A-T637	199.9	188.6	295.111	297.118	61.0528	13201124	1	1	Tier 1	AN00037000		Ethanolamine	0.05	4.6									0
A-T683	201.6	191.2	309.09	311.097	75.032	20377596	1	1	Tier 1	AN00076000		Glycine	0.2	1.4									0
A-T647	202.4	192.4	339.137	341.144	105.079	222860	1	1	Tier 1	AN00204000		Diethanolamine	1.1	5.6									0
A-T611	202.4	192.4	353.117	355.123	119.058	190691	1	1	Tier 2						AN00291005		L-Allothreonine	0.74	9.5				0.4286
A-273	202.7	192.9	496.157	498.163	262.099	22440.8	1	1	Tier 2						AN02138001		Methionyl-Hydroxyproline	0.57	46.7				0.0823
A-T738	203.6	193.7	618.175	620.182	384.117	91774	1	1	Tier 2						PR03769000		Formyl-5-hydroxykynurenamine O-glucuronide	0.76	1.3				0
A-276	204.1	194.2	522.202	524.207	288.143	11446.9	1	1	Tier 3 only two-reaction											0	0	120	0.2684
A-277	205.2	195.2	511.175	513.182	277.116	41665.3	1	1	Tier 1	AN02362001	HMDB0028769	Cysteinyl-Arginine	9.25	0.1									0
A-278	205.6	195.6	404.175	406.182	170.117	59626.5	1	1	Tier 3 one-reaction											0	1	106	0
A-279	206.8	196.7	384.111	386.118	150.053	10759.2	1	1	Tier 3 zero-reaction											10	64	778	0
A-280	206.9	196.8	586.206	588.212	352.147	51666.9	1	1	Tier 3 one-reaction											0	14	363	0
A-281	206.9	196.8	584.2	586.206	350.141	73079.5	1	1	Tier 3 one-reaction											0	6	107	0
A-282	207.5	197.4	462.169	464.177	228.111	6272.84	1	1	Tier 3 zero-reaction											1	8	297	0
A-284	207.9	197.7	540.191	542.197	306.133	46765.7	1	1	Tier 3 one-reaction											0	8	283	0
A-285	208	197.7	282.06	284.067	48.0016	8181.79	1	1	Unidentified														0
A-287	208.2	198	408.169	410.175	174.11	50467.6	1	1	Tier 3 zero-reaction											2	3	63	0
A-288	208.2	198	398.126	400.133	164.068	179330	1	1	Tier 3 zero-reaction											6	68	616	0.0043
A-289	208.5	198.2	367.096	369.102	133.038	745930	1	1	Tier 1	AN00469000		Tyramine	4.52	9.7									0
A-290	208.6	198.3	427.099	429.106	193.04	8142.38	1	1	Tier 3 one-reaction											0	18	339	0.0043
A-292	209.2	198.8	445.154	447.161	211.096	8648.35	1	1	Tier 3 one-reaction											0	29	331	0
A-T771	209.4	199	394.142	396.15	160.085	185315	1	1	Tier 2						BM00738003		D-Alanyl-D-alanine	0.03	0.3				0
A-293	209.5	199.2	394.143	396.15	160.084	184244	1	1	Tier 1	AN00738000	HMDB0028680	Alanyl-Alanine	0.74	1.3									0
A-296	210	199.6	570.19	572.196	336.132	6611.49	1	1	Tier 3 one-reaction											0	15	270	0.1255
A-297	210.1	199.7	492.216	494.223	258.158	5948.84	1	1	Tier 3 one-reaction											0	4	118	0
A-298	210.2	199.8	303.115	305.123	69.057	16811.7	1	1	Unidentified														0
A-T672	210.2	199.7	466.163	468.171	232.106	5258	1	1	Tier 2						AN01730006		gamma-L-Glutamyl-L-2-aminobutyric acid	4.76	11.3				0.1861
A-299	211	200.5	436.154	438.16	202.095	182817	1	1	Tier 1	AN01320002	HMDB0029026	Prolyl-Serine	0.19	3.9									0
A-T792	211.4	200.8	552.204	554.208	318.143	4522	1	1	Tier 2						PR02952001		N6-Acetyl-N6-(L-1,3-Dicarboxypropyl)-L-lysine	3.54	1.3				0.0433
A-301	211.6	201.1	414.12	416.128	180.062	35732.5	1	1	Tier 3 zero-reaction											14	77	503	0
A-302	211.8	201.3	511.174	513.181	277.116	47248.4	1	1	Tier 3 zero-reaction											2	26	549	0
A-303	212.5	201.9	406.107	408.114	172.048	8200.65	1	1	Tier 3 zero-reaction											1	14	303	0.0043
A-305	213	202.3	531.148	533.154	297.09	51529.5	1	1	Tier 1	AN02656000	C00170	5'-Methylthioadenosine	0.03	5.9									0.0346
A-306	213.6	202.9	464.149	466.156	230.09	11006.2	1	1	Tier 1	AN01708001	HMDB0029013	Prolyl-Aspartic acid	0.11	7									0
A-308	214.1	203.3	480.143	482.15	246.085	27661.5	1	1	Tier 2						AN01900001		L-alpha-Aspartyl-L-hydroxyproline	0.9	52.9				0
A-T689	214.6	203.8	464.149	466.157	230.09	12346	1	1	Tier 2						AN01708005		Aspartyl-L-proline	1.9	13.7				0
A-309	214.8	204	471.126	473.132	237.067	11616.2	1	1	Tier 3 one-reaction											0	27	395	0.0909
A-T785	215.2	204.3	450.172	452.177	216.111	3785	1	1	Tier 1	AN01516002		Threoninyl-Proline	1.33	4									0.3766
A-T881	215.5	204.6	362.117	364.123	128.059	17117077	1	1	Unidentified														0
A-T762	216.5	205.5	480.183	482.186	246.122	3847	1	1	Tier 1	AN01906008		Valyl-Glutamic acid	4.98	8.6									0.3247
A-312	217.1	206.1	550.2	552.207	316.142	34382.5	1	1	Tier 3 one-reaction											0	3	117	0
A-313	217.2	206.2	398.126	400.133	164.068	467170	1	1	Tier 3 zero-reaction											6	68	616	0.0043
A-314	217.7	206.7	326.106	328.111	92.048	22291.4	1	1	Tier 3 zero-reaction											1	25	436	0.2814
A-T821	218.2	207.1	452.183	454.192	218.127	13825	1	1	Tier 1	AN01548005		Valyl-Threonine	4.06	0.4									0.0303
A-316	218.4	207.3	377.163	379.17	143.105	6055.33	1	1	Tier 3 one-reaction											0	3	90	0
A-317	218.4	207.3	420.122	422.129	186.064	36278.7	1	1	Tier 3 one-reaction											0	16	332	0
A-T818	218.6	207.5	381.112	383.119	147.053	19689	1	1	Tier 1	AN00583007		N-Methyl-D-aspartic acid	3.03	0.9									0.0433
A-318	218.6	207.5	456.132	458.139	222.074	210211	1	1	Tier 3 zero-reaction											1	53	677	0
A-319	218.8	207.7	303.116	305.123	69.0579	47272.7	1	1	Tier 3 one-reaction											0	2	183	0
A-320	219	207.9	342.047	344.053	107.988	65570.2	1	1	Tier 3 one-reaction											0	5	3	0
A-323	219.2	208	506.196	508.202	272.137	3999.73	1	1	Tier 3 one-reaction											0	8	221	0
A-T540	219.2	208	408.122	410.129	174.064	75894	1	1	Tier 2						AN00938001		N-Formimino-L-glutamic acid	0.98	38.1				0.2684
A-324	219.3	208.1	317.132	319.138	83.0734	84541.1	1	1	Tier 3 one-reaction											0	2	188	0
A-326	219.3	208.2	398.124	400.133	164.066	169217	1	1	Tier 3 only two-reaction											0	0	6	0
A-327	219.5	208.3	437.095	439.101	203.037	71144.4	1	1	Tier 3 one-reaction											0	2	10	0.0043
A-T581	219.7	208.5	423.123	425.129	189.064	78840	1	1	Unidentified														0.2468
A-T849	219.8	208.6	413.116	415.127	179.058	20711	1	1	Tier 1	AN01006000		Hippuric acid	2.97	2.3									0.3766
A-T827	220.2	208.9	323.106	325.113	89.0477	2160303	1	1	Tier 1	AN00124003		Beta-Alanine	0.83	1.1									0
A-330	220.5	209.2	358.041	360.048	123.983	29752.4	1	1	Tier 3 one-reaction											0	4	93	0
A-331	220.7	209.4	257.041	259.048	22.9831	20563.2	1	1	Unidentified														0
A-332	221.1	209.8	381.148	383.154	147.089	333794	1	1	Unidentified														0
A-T829	221.2	209.8	478.164	480.171	244.106	41467	1	1	Tier 1	AN01874002		Prolyl-Glutamic acid	0.63	1.9									0
A-335	222	210.6	292.1	294.107	58.0421	119245	1	1	Tier 3 zero-reaction											2	23	460	0
A-336	222.5	211.1	545.162	547.168	311.104	7686.65	1	1	Unidentified														0.1429
A-337	222.7	211.2	445.056	447.063	210.997	16015.8	1	1	Tier 3 only two-reaction											0	0	59	0
A-T1325	222.7	211.2	545.162	547.168	311.101	7459	1	1	Unidentified														0.4719
A-338	223.5	212	363.174	365.18	129.115	168778	1	1	Tier 3 one-reaction											0	10	194	0
A-339	223.6	212.1	366.065	368.071	132.006	5532.04	1	1	Unidentified														0
A-340	223.8	212.3	385.13	387.137	151.072	137048	1	1	Tier 3 only two-reaction											0	0	3	0.0173
A-T828	224.3	212.7	406.143	408.15	172.085	11287	1	1	Tier 1	AN00914000		Glycyl-Proline	0.01	5.2									0.0173
A-346	224.6	213	456.072	458.078	222.013	39287.7	1	1	Tier 3 one-reaction											0	2	52	0
A-347	224.7	213.1	442.117	444.123	208.059	19440.5	1	1	Tier 3 zero-reaction											1	49	625	0
A-348	225.3	213.7	427.19	429.196	193.132	5287.18	1	1	Tier 3 one-reaction											0	1	112	0.1991
A-351	225.9	214.2	317.096	319.102	83.0372	43342	1	1	Tier 3 one-reaction											0	2	198	0
A-352	226.1	214.4	317.132	319.138	83.0734	94287.6	1	1	Tier 3 one-reaction											0	2	188	0
A-353	226.4	214.6	447.069	449.077	213.01	7483.1	1	1	Tier 3 zero-reaction											1	1	76	0
A-354	227.1	215.3	428.137	430.144	194.079	36924.2	1	1	Tier 3 zero-reaction											1	33	637	0
A-355	227.1	215.3	347.117	349.124	113.059	127104	1	1	Tier 3 zero-reaction											1	2	206	0
A-T886	227.1	215.3	512.152	514.158	278.094	372558	1	1	Tier 1	AN02376000		Glutamyl-Methionine	0.19	1.3									0
A-T1129	227.1	215.3	513.155	515.161	279.097	93435	1	1	Tier 2						PR02392000		N-Acetyl-6-Pyruvoyltetrahydropterin	0.58	27.7				0
A-T969	227.3	215.5	480.179	482.186	246.122	62002	1	1	Tier 1	AN01906005		Glutamyl-Valine	1.01	7.3									0
A-357	227.3	215.5	392.164	394.17	158.106	71203.9	1	1	Tier 3 one-reaction											0	6	216	0
A-T1210	227.5	215.7	414.145	416.152	180.09	33840	1	1	Tier 2						AN01029004		3-Hydroxykynurenamine	6.33	38.5				0.0476
A-359	228.1	216.2	456.132	458.139	222.074	188824	1	1	Tier 3 zero-reaction											1	53	677	0
A-T835	228.4	216.5	364.169	366.175	130.111	52876	1	1	Tier 1	AN00400000		N-Acetylputrescine	0.55	8.2									0
A-361	229	217	342.127	344.134	108.069	50894.3	1	1	Tier 3 one-reaction											0	4	144	0
A-362	229.1	217.1	465.18	467.187	231.122	48130.9	1	1	Tier 2						AN01720000		Asparaginyl-Valine	0.59	28.9				0
A-365	229.4	217.4	429.061	431.067	195.002	15953	1	1	Tier 3 one-reaction											0	2	35	0
A-T1508	229.5	217.5	482.137	484.142	248.08	6051	1	1	Tier 2						AN01935002		5-Hydroxyindoleacetylglycine	0.89	69.9				0.1429
A-367	229.9	217.8	408.158	410.166	174.1	9431.6	1	1	Tier 1	AN00943003	HMDB0029127	Valyl-Glycine	0.97	4.8									0
A-T938	230.4	218.3	323.106	325.113	89.0477	20377596	1	1	Tier 1	AN00124000		Alanine	0.23	0									0
A-368	230.6	218.5	348.138	350.144	114.079	458729	1	1	Tier 2						AN00255000		3-Amino-2-piperidone	0.2	38.8				0
A-369	230.7	218.6	366.101	368.107	132.043	17489.3	1	1	Tier 3 zero-reaction											7	69	753	0
A-T884	231	218.9	478.128	480.135	244.07	76774	1	1	Tier 1	AN01868000		Uridine	0.13	5.7									0
A-371	231.1	219	396.111	398.118	162.053	93661.4	1	1	Tier 3 zero-reaction											5	81	736	0
A-372	231.2	219.1	525.19	527.196	291.131	5918.67	1	1	Tier 3 zero-reaction											2	26	445	0
A-373	231.3	219.1	292.1	294.107	58.0421	77660.7	1	1	Tier 3 zero-reaction											2	23	460	0
A-T870	232.2	220	337.085	339.094	103.027	7934	1	1	Tier 2						AN00184002		(Z)-3-Peroxyaminoacrylic acid	1.85	7.8				0.1688
A-T901	233.6	221.3	363.099	365.108	129.043	9782	1	1	Tier 2						BM00380002		L-beta-Ethynylserine	5.46	6.4				0.2944
A-375	233.7	221.3	637.232	639.238	403.173	18837.7	1	1	Tier 2						BM03948000	C12221	Myxochelin B	1.46	52.4				0
A-376	234.2	221.8	337.121	339.128	103.063	77961.9	1	1	Tier 2						AN00189003	C00334	gamma-Aminobutyric acid	2.39	6.4				0
A-377	234.2	221.8	491.196	493.202	257.137	15297.9	1	1	Tier 3 one-reaction											0	6	180	0
A-378	234.5	222.1	433.056	435.061	198.998	16869.5	1	1	Tier 3 one-reaction											0	3	59	0.1212
A-T905	234.6	222.2	472.151	474.158	238.095	22701	1	1	Tier 1	AN01801000		Glycyl-Tyrosine	3.24	7.1									0
A-379	234.6	222.2	358.122	360.128	124.064	52819.8	1	1	Tier 3 zero-reaction											1	10	233	0
A-T995	234.9	222.5	450.17	452.176	216.111	132766	1	1	Tier 1	AN01516001		Prolyl-Threonine	0.39	3.3									0
A-T445	234.9	222.5	451.173	453.179	434.231	30143	2	2	Unidentified														0.013
A-T894	236	223.5	365.118	367.124	131.058	9785	1	1	Tier 1	AN00406002		5-Aminolevulinic acid	6.76	9.5									0.4113
A-T1436	236.5	223.9	462.17	464.177	228.111	4902	1	1	Tier 2						AN01684001		Hydroxyprolyl-Proline	1.59	54.7				0.3463
A-T973	237	224.4	466.165	468.172	232.106	5063	1	1	Tier 1	AN01730001		Aspartyl-Valine	0.65	2									0.3853
A-T1030	237.5	224.9	379.134	381.139	145.074	9844	1	1	Tier 2						AN00561007		6-Amino-2-oxohexanoic acid	5.76	6.5				0.026
A-381	238	225.4	424.153	426.16	190.095	38156.9	1	1	Tier 2						AN01168001		Alanyl-Threonine	0.66	49.9				0.0043
A-382	238.2	225.6	570.215	572.218	336.156	4549.03	1	1	Tier 3 one-reaction											0	8	334	0
A-383	238.3	225.6	317.095	319.102	83.0367	11147.6	1	1	Tier 3 one-reaction											0	2	198	0
A-T1376	238.3	225.6	307.111	309.118	73.0528	33645	1	1	Tier 2						AN00065000		Aminoacetone	2.04	44.6				0.0173
A-384	238.6	225.9	279.08	281.086	45.0215	237481	1	1	Tier 3 zero-reaction											1	8	274	0
A-386	238.8	226.1	353.117	355.123	119.058	30103.2	1	1	Tier 1	BP00291002		(R)-2-Amino-3-methoxypropanoic acid	0.03	5.8									0
A-387	238.9	226.2	437.138	439.144	203.079	38686.2	1	1	Tier 3 one-reaction											0	36	575	0
A-388	239.1	226.3	447.071	449.077	213.012	8152.36	1	1	Tier 3 one-reaction											0	2	46	0
A-390	239.8	227.1	303.116	305.123	69.0579	17165.1	1	1	Tier 3 one-reaction											0	2	183	0
A-392	240.3	227.5	396.111	398.118	162.053	3.48817e+06	1	1	Tier 3 zero-reaction											5	81	736	0
A-393	240.4	227.6	342.181	344.188	108.123	7588.94	1	1	Unidentified														0
A-T965	240.4	227.6	406.143	408.15	172.085	377566	1	1	Tier 1	AN00914001		Prolyl-Glycine	1.04	6.4									0
A-395	240.6	227.8	435.159	437.164	201.1	9394.19	1	1	Unidentified														0
A-396	240.8	227.9	368.116	370.123	134.058	42724.6	1	1	Tier 3 zero-reaction											4	64	661	0
A-398	241.3	228.4	493.21	495.217	259.151	10955.2	1	1	Tier 1	AN02092005	HMDB0028927	Leucyl-Glutamine	3.91	3.6									0
A-399	241.8	228.9	429.156	431.163	195.098	22598.6	1	1	Tier 3 only two-reaction											0	0	2	0
A-T1598	241.9	228.9	441.113	443.12	207.053	10462	1	1	Tier 2						AN01385000		4-(2-Aminophenyl)-2,4-dioxobutanoic acid	5.12	72.2				0.1515
A-400	242.2	229.2	391.131	393.138	157.073	22499.7	1	1	Tier 3 zero-reaction											2	28	381	0
A-401	242.3	229.4	446.174	448.181	212.116	38596.3	1	1	Tier 3 zero-reaction											1	3	188	0
A-402	242.6	229.6	455.13	457.137	221.072	58472.2	1	1	Tier 3 one-reaction											0	19	306	0
A-404	242.9	229.9	338.125	340.131	104.066	15861.4	1	1	Tier 3 only two-reaction											0	0	23	0
A-406	243.7	230.6	480.181	482.187	246.123	5185.75	1	1	Tier 1	AN01906006	HMDB0028903	Isoleucyl-Aspartic acid	1.87	7.2									0
A-407	243.7	230.7	491.196	493.202	257.137	59566.2	1	1	Tier 3 one-reaction											0	6	180	0
A-T1079	243.8	230.7	513.179	515.185	279.122	5210	1	1	Tier 1	AN02393001		Asparaginyl-Phenylalanine	2.81	4.6									0.4545
A-408	244	230.9	358.122	360.128	124.064	14216.2	1	1	Tier 3 zero-reaction											1	10	235	0
A-409	244.5	231.4	527.198	529.206	293.139	10954.6	1	1	Tier 2						AN02592000		Glutaminyl-Phenylalanine	3.59	1.2				0
A-T1072	244.8	231.6	381.112	383.118	147.053	2549970	1	1	Tier 1	AN00583002		O-Acetyl-L-serine	0.74	2.8									0
A-411	244.9	231.7	418.093	420.099	184.035	15079.7	1	1	Tier 1	AN01076000	C05580	3,4-Dihydroxymandelic acid	5.62	6									0
A-412	246.4	233.2	303.116	305.123	69.0579	95008.9	1	1	Tier 3 one-reaction											0	2	183	0
A-413	246.4	233.2	284.176	286.183	50.1174	54582.8	1	1	Unidentified														0
A-414	246.9	233.6	375.148	377.156	141.09	18427	1	1	Tier 2						AN00518000	C00860	L-Histidinol	1.3	9.5				0.0173
A-415	247.1	233.8	399.068	401.074	165.01	73773.2	1	1	Tier 3 one-reaction											0	7	176	0
A-T1520	247.3	233.9	367.13	369.139	133.074	11001	1	1	Tier 2						BM00433000		N-Hydroxy-L-valine	4.38	54.8				0.0563
A-416	248.8	235.4	561.082	563.087	327.023	8229.77	1	1	Tier 3 only two-reaction											0	0	105	0
A-417	249	235.6	527.203	529.212	293.144	15457	1	1	Tier 3 one-reaction											0	1	33	0
A-418	249.1	235.7	310.111	312.117	76.0521	631759	1	1	Tier 3 zero-reaction											2	23	482	0.0043
A-420	250.2	236.7	561.19	563.197	327.132	6104	1	1	Tier 3 one-reaction											0	12	322	0
A-422	250.7	237.1	368.116	370.121	134.058	14907.7	1	1	Tier 3 zero-reaction											4	64	661	0
A-423	250.8	237.2	429.061	431.067	195.002	9122.07	1	1	Tier 3 one-reaction											0	2	35	0
A-424	250.9	237.3	366.11	368.116	132.052	19692.4	1	1	Unidentified														0.0952
A-T1022	251.4	237.8	453.169	455.175	219.111	20014	1	1	Tier 1	AN01565000		Pantothenic acid	1.05	8.9									0
A-427	251.4	237.8	286.03	288.034	51.9716	333308	1	1	Tier 3 one-reaction											0	1	5	0
A-428	251.8	238.1	437.138	439.144	203.079	33167	1	1	Tier 3 one-reaction											0	36	575	0
A-T1220	252	238.3	392.08	394.087	158.022	12326	1	1	Unidentified														0.3463
A-430	252.2	238.6	445.155	447.161	211.097	12816.8	1	1	Tier 3 one-reaction											0	29	331	0
A-431	252.3	238.6	306.133	308.141	72.0746	12778.7	1	1	Unidentified														0.0952
A-432	252.3	238.6	329.062	331.069	95.0041	14179.2	1	1	Tier 3 only two-reaction											0	0	96	0
A-T544	252.4	238.7	450.168	452.177	216.111	11570	1	1	Unidentified														0.0519
A-433	252.4	238.7	571.186	573.192	337.127	4304.7	1	1	Tier 3 one-reaction											0	9	331	0.0606
A-435	252.4	238.8	310.057	312.063	75.9982	8818.65	1	1	Tier 3 one-reaction											0	4	85	0.1818
A-T1005	252.7	238.9	395.127	397.132	161.069	132471	1	1	Tier 2						TM00754001		N-Methyl-L-glutamic acid	0.51	12.8				0.0216
A-436	252.9	239.2	459.17	461.176	225.111	205774	1	1	Tier 3 one-reaction											0	28	294	0
A-T1377	253.2	239.4	478.2	480.206	244.142	7223	1	1	Tier 2						AN01876003		Leucyl-Hydroxyproline	2.44	29.7				0.0563
A-439	253.4	239.6	460.117	462.124	226.059	427434	1	1	Tier 2						AN01655000		3-Nitrotyrosine	0.35	65.4				0
A-T1047	253.8	240	567.191	569.197	333.132	8306	1	1	Tier 1	AN03154001		Tryptophyl-Glutamic acid	1.94	8.5									0.29
A-440	254.1	240.3	491.148	493.155	257.09	15085.1	1	1	Tier 3 one-reaction											0	7	334	0
A-T1043	254.2	240.3	379.131	381.138	145.074	20276	1	1	Tier 2						AN00561006		2-Amino-5-oxohexanoic acid	2.05	9.3				0
A-T1120	255	241.1	386.091	388.098	152.033	305174	1	1	Tier 1	AN00646000		Xanthine	1.01	0.7									0
A-442	255.1	241.3	481.128	483.134	247.07	25651.8	1	1	Tier 3 one-reaction											0	13	372	0
A-443	255.9	241.9	501.088	503.094	267.03	19113.9	1	1	Tier 3 one-reaction											0	2	42	0.026
A-T1443	256.6	242.6	378.185	380.191	144.126	16538	1	1	Tier 2						AN00553001		N-Acetyl-Cadaverine	0.13	35.1				0.3117
A-T906	256.8	242.8	365.116	367.123	131.058	3922	1	1	Tier 2						AN00406006		2-Amino-4-oxopentanoic acid	6.47	29.2				0.3506
A-444	257	243	480.179	482.185	246.121	11308	1	1	Tier 1	AN01906007	HMDB0028925	Leucyl-Aspartic acid	1.17	6.3									0
A-445	257	243	378.185	380.191	144.126	13525.1	1	1	Tier 2						AN00553000		1-(3-Aminopropyl)-4-aminobutanal	0.36	19.7				0.0346
A-T1068	257.2	243.1	392.128	394.135	158.069	8925	1	1	Tier 2						AN00716000		5-Hydroxyectoine	1.04	10.2				0.2035
A-T1106	257.4	243.3	452.182	454.191	218.127	4104	1	1	Tier 1	AN01548003		seryl-Leucine	4.18	5									0.039
A-446	257.6	243.6	317.132	319.138	83.0736	110188	1	1	Tier 3 one-reaction											0	2	188	0
A-447	257.7	243.6	454.143	456.149	220.085	26848.3	1	1	Tier 1	AN01586003	HMDB0028966	Methionyl-Alanine	7.7	7.6									0
A-449	258	243.9	512.149	514.155	278.091	5887.55	1	1	Tier 2						AN02376001		Methionyl-Glutamic acid	6.06	29.1				0.013
A-450	258.1	244	420.122	422.129	186.064	7136.15	1	1	Tier 3 one-reaction											0	16	346	0
A-T1224	258.1	243.9	309.126	311.133	75.0684	51876	1	1	Tier 2						AN00077000		(R)-1-Aminopropan-2-ol	0.22	9.6				0.1645
A-451	258.3	244.2	308.012	310.016	73.9536	28451.7	1	1	Unidentified														0
A-452	258.6	244.4	303.116	305.123	69.0578	15829.1	1	1	Tier 3 one-reaction											0	2	183	0
A-T1155	258.9	244.7	351.137	353.144	117.079	529050	1	1	Tier 1	AN00277004		5-Aminopentanoic acid	0.02	0.3									0
A-454	259.1	244.9	349.084	351.092	115.026	8490.15	1	1	Tier 3 only two-reaction											0	0	1	0
A-455	259.3	245.2	486.169	488.176	252.111	35013.9	1	1	Tier 2						AN01996001		Phenylalanyl-Serine	0.1	0.9				0
A-457	259.5	245.3	310.111	312.117	76.0524	656124	1	1	Tier 3 zero-reaction											2	23	481	0
A-459	259.8	245.6	355.078	357.086	121.02	13535	1	1	Tier 3 zero-reaction											2	10	238	0
A-460	260.4	246.1	391.143	393.15	157.085	81454.4	1	1	Tier 3 one-reaction											0	12	214	0
A-461	261	246.7	321.091	323.099	87.0322	360721	1	1	Tier 2						AN00113000	C20253	Aminoacrylic acid	0.32	13.3				0.013
A-T1067	261.5	247.1	478.163	480.173	244.106	9561	1	1	Tier 2						AN01874001		Hydroxyprolyl-Hydroxyproline	0.2	14.6				0.0563
A-T1312	261.5	247.1	478.2	480.207	244.142	12200	1	1	Tier 2						AN01876002		Isoleucyl-Hydroxyproline	1.54	13.8				0.1039
A-463	261.7	247.4	478.163	480.172	488.21	8567.02	2	2	Tier 3 one-reaction											0	2	213	0.0087
A-T1122	262.3	247.8	363.101	365.108	129.043	12118140	1	1	Tier 2						AN00380006		4-Oxoproline	1.13	7.8				0
A-T726	262.6	248.1	438.168	440.176	204.111	59783	1	1	Tier 2						AN01349000		N6-Acetyl-N6-hydroxy-L-lysine	0.53	59				0.2814
A-465	262.6	248.2	438.17	440.177	204.112	61440.1	1	1	Tier 2						AN01349001		Seryl-Valine	1.18	44.8				0.013
A-T1178	262.8	248.3	495.199	497.206	261.144	4715	1	1	Tier 1	AN02122001		Seryl-Arginine	6.33	0									0.3593
A-T1212	263	248.5	385.636	387.643	303.154	18737	2	2	Tier 1	AN02758001		Glutamyl-Arginine	1.96	3									0.0173
A-469	263.5	249.1	483.115	485.121	498.113	5227.56	2	2	Tier 1	AN01965001	HMDB0028774	Cysteinyl-Glutamic acid (S-S 2 charges)	3.94	2.4									0.0866
A-470	263.7	249.2	351.101	353.108	117.043	509009	1	1	Tier 2						AN00273001	C03508	L-2-Amino-3-oxobutanoic acid	1.16	55.3				0
A-471	263.7	249.2	356.197	358.204	122.139	10124.5	1	1	Unidentified														0
A-T1156	263.8	249.2	420.159	422.166	186.1	875754	1	1	Tier 1	AN01106001		Prolyl-Alanine	0.76	5.2									0
A-472	263.8	249.3	425.122	427.127	191.063	73359.6	1	1	Tier 3 zero-reaction											1	12	216	0.013
A-T1314	264.2	249.6	373.133	375.139	139.075	18327	1	1	Tier 2						AN00493000		L-Histidinal	2	11.7				0
A-473	264.2	249.7	491.149	493.156	257.09	11847.9	1	1	Tier 3 one-reaction											0	7	335	0
A-474	264.3	249.8	399.102	401.108	165.044	81799	1	1	Tier 2						BP00807001		(R)-3,4-Dihydroxymandelonitrile	2.77	35				0.026
A-476	264.4	249.9	410.091	412.097	176.032	117355	1	1	Unidentified														0
A-477	264.5	249.9	512.186	514.19	278.127	7628.37	1	1	Tier 2						AN02382001		Leucyl-Methionine sulfoxide	4.88	24.2				0.0043
A-480	265.6	251	459.17	461.176	225.111	16115.2	1	1	Tier 3 one-reaction											0	28	294	0
A-T1244	265.8	251.1	307.111	309.118	73.0528	45434	1	1	Tier 2						AN00065001		3-Aminopropanal	1.51	3.4				0
A-481	266.1	251.5	454.146	456.152	220.088	26842.5	1	1	Tier 1	AN01586000	HMDB0028693	Alanyl-Methionine	0.2	5									0
A-T1202	266.5	251.7	408.157	410.166	174.1	281363	1	1	Tier 1	AN00943002		Glycyl-Valine	1.71	1.1									0.2165
A-T1216	266.7	251.9	387.135	389.143	153.079	6693	1	1	Tier 1	AN00662001		Dopamine	1.65	0									0.342
A-486	266.8	252.1	367.131	369.139	133.073	139684	1	1	Tier 2						AN00433003		O-Methyl-L-threonine	2.66	10.1				0.0519
A-T1160	267.9	253.3	528.18	530.188	294.122	14803	1	1	Tier 1	AN02608002		Phenylalanyl-Glutamic acid	0.97	9									0.0433
A-489	268.3	253.8	440.16	442.17	206.102	14154.4	1	1	Tier 3 one-reaction											0	2	58	0.1385
A-T1273	268.3	253.7	323.106	325.113	89.0477	1760091	1	1	Tier 1	AN00124004		N-Methyl-Glycine	0.53	2.8									0
A-T902	268.3	253.7	395.128	397.132	161.069	6856	1	1	Tier 2						AN00754002		O-Acetyl-L-homoserine	2.29	41				0.4545
A-T1050	269	254.5	459.12	461.128	225.064	4639	1	1	Unidentified														0.2987
A-492	269.1	254.6	354.08	356.086	120.022	8082.19	1	1	Tier 3 one-reaction											0	9	187	0.1775
A-T843	269.3	254.8	630.22	632.227	397.165	4599	1	1	Tier 2						PR03877000		N6'-Acetyl-S-Adenosylmethioninamine	5.96	47.9				0.4935
A-T1292	269.4	254.9	494.194	496.201	260.137	93097	1	1	Tier 1	AN02110005		Glutamyl-Isoleucine	2.24	3.8									0
A-T1217	269.5	255.1	337.122	339.129	103.063	14614322	1	1	Tier 1	AN00189001		3-Aminoisobutyric acid	0.37	2.8									0
A-T1239	269.5	255.1	495.198	497.205	261.144	22841	1	1	Tier 1	AN02122000		Arginyl-Serine	8.11	0.6									0.1645
A-T1523	269.5	255.1	359.103	361.111	125.048	104470	1	1	Tier 2						BM00333001		Aminohydroquinone	6.77	33.4				0
A-T1265	270.5	256.2	441.104	443.111	208.052	42588	2	2	Tier 1	AN01405000		Cysteinyl-Serine	5.92	0.2									0
A-495	270.5	256.3	440.101	442.107	206.042	209066	1	1	Unidentified														0
A-496	270.6	256.3	306.133	308.141	72.0742	16418.6	1	1	Unidentified														0.2078
A-497	270.9	256.7	481.127	483.134	247.069	12532.8	1	1	Tier 3 one-reaction											0	16	385	0
A-498	271.5	257.4	317.132	319.138	83.0733	106364	1	1	Tier 3 one-reaction											0	2	188	0
A-499	271.6	257.5	349.122	351.129	115.063	8882.47	1	1	Unidentified														0
A-500	271.8	257.7	337.121	339.128	103.063	4.52185e+06	1	1	Tier 1	AN00189000	C02356	2-Aminobutyric acid	0.84	5.9									0
A-501	272.2	258.2	564.216	566.222	330.158	17923.1	1	1	Tier 3 one-reaction											0	2	123	0.1775
A-T1363	272.5	258.4	528.18	530.187	294.122	91286	1	1	Tier 1	AN02608004		Glutamyl-Phenylalanine	0.14	9.2									0
A-504	273	259.1	369.094	371.1	135.035	1.6732e+06	1	1	Tier 1	BP00450001	C22040	S-Methyl-L-Cysteine	0.09	3.2									0
A-506	273.3	259.3	297.036	299.043	62.978	12334.1	1	1	Tier 3 only two-reaction											0	0	55	0
A-T1282	273.6	259.7	370.097	372.104	136.038	767160	1	1	Tier 1	AN00459000		Hypoxanthine	0.68	1.4									0
A-T1323	273.8	259.9	392.079	394.087	158.022	14266	1	1	Tier 2						BM00711001		3-Hydroxy-cis,cis-muconic acid	1.75	3				0.013
A-507	274.4	260.6	424.052	426.058	189.994	23471.5	1	1	Tier 2						AN01157002		Pyrocatechol sulfate	0.64	14.8				0.1212
A-508	274.8	261	378.067	380.073	144.009	202876	1	1	Tier 3 one-reaction											0	2	60	0
A-T1164	275.3	261.6	464.184	466.192	230.127	10413	1	1	Tier 2						AN01711000		Hydroxyprolyl-Valine	1.79	15.6				0.0519
A-T1440	275.4	261.7	551.195	553.202	317.138	7991	1	1	Tier 2						AN02939001		Tryptophyl-Hydroxyproline	0.64	16				0.3939
A-511	275.9	262.3	364.131	366.139	130.073	21658.5	1	1	Tier 2						EF00397001		D-1-Amino-2-pyrrolidinecarboxylic acid	3.69	63.3				0.2121
A-T1302	276.2	262.6	436.19	438.196	202.132	7487	1	1	Tier 1	AN01324003		Leucyl-Alanine	2.38	2									0.0433
A-514	276.2	262.7	459.231	461.238	225.173	11258.3	1	1	Tier 3 one-reaction											0	1	47	0
A-515	276.3	262.8	481.146	483.152	247.088	8829.94	1	1	Tier 3 one-reaction											0	3	204	0.0043
A-516	276.5	262.9	405.148	407.155	171.09	6854.69	1	1	Tier 3 one-reaction											0	30	321	0
A-517	276.7	263.2	565.278	567.282	331.22	5502.12	1	1	Tier 3 one-reaction											0	3	55	0
A-518	276.7	263.2	434.138	436.145	200.08	59157	1	1	Tier 3 one-reaction											0	11	381	0
A-519	277.3	263.9	607.161	609.166	373.102	4821.88	1	1	Tier 3 one-reaction											0	11	401	0.1818
A-521	277.9	264.5	500.185	502.191	266.127	6831.5	1	1	Tier 2						AN02198002		Threoninyl-Phenylalanine	0.14	1				0
A-T1236	278	264.6	500.185	502.192	266.127	6705	1	1	Tier 1	AN02198001		Phenylalanyl-Threonine	2.99	9.3									0.1732
A-522	278.1	264.8	296.097	298.102	62.0386	28685.6	1	1	Unidentified														0.3463
A-523	278.3	265	418.169	420.176	184.111	19620	1	1	Tier 3 one-reaction											0	7	156	0.4675
A-525	278.9	265.7	379.169	381.175	145.11	29136.7	1	1	Tier 3 zero-reaction											1	19	300	0
A-526	279	265.8	520.232	522.236	286.174	10011.6	1	1	Tier 3 one-reaction											0	1	27	0
A-527	279.2	266	424.1	426.106	190.041	22404.9	1	1	Tier 3 one-reaction											0	2	118	0
A-528	279.2	266.1	396.111	398.118	162.052	93457	1	1	Tier 3 zero-reaction											5	77	620	0
A-530	279.3	266.1	480.18	482.186	246.121	9406.33	1	1	Tier 1	AN01906003	HMDB0028756	Aspartyl-Isoleucine	0.1	5.5									0
A-529	279.3	266.1	430.096	432.102	196.038	8717.2	1	1	Tier 2						BP01241001		2-Hydroxycaffeate	1.1	10.3				0.2511
A-T1310	280.1	267	446.174	448.18	212.116	19456	1	1	Tier 1	AN01464000		prolyl-proline	0.21	5.3									0
A-535	280.3	267.3	310.111	312.117	76.0523	98020.7	1	1	Tier 3 zero-reaction											2	23	482	0
A-T1817	280.5	267.4	401.151	403.16	167.095	6660	1	1	Unidentified														0.29
A-539	281.8	268.9	418.179	420.185	184.121	14100.4	1	1	Tier 3 one-reaction											0	5	118	0
A-540	281.9	269	379.168	381.175	145.11	48743	1	1	Tier 3 zero-reaction											1	19	300	0
A-542	283.2	270.5	354.079	356.086	120.021	25411	1	1	Tier 3 one-reaction											0	10	193	0
A-T1362	283.4	270.7	422.173	424.181	188.116	16900	1	1	Tier 1	AN01133002		Alanyl-Valine	4.2	1.9									0
A-544	283.9	271.3	379.168	381.175	145.11	31678.5	1	1	Tier 3 zero-reaction											1	19	300	0
A-T1347	284.6	272.1	514.165	516.17	280.106	88709	1	1	Tier 1	EF02406002		Aspartyl-Phenylalanine	1.86	5.5									0.0433
A-T1127	284.6	272.1	515.168	517.174	281.112	24234	1	1	Tier 2						PR02417002		N-Acetyl-7,8-Dihydrobiopterin	6.49	29.9				0.039
A-546	284.9	272.4	339.137	341.144	105.078	341954	1	1	Tier 2						AN00204001	C11260	2-Amino-2-methyl-1,3-propanediol	2.38	31.3				0
A-T1367	285.6	273.2	436.19	438.196	202.132	5430	1	1	Tier 1	AN01324002		Isoleucyl-Alanine	0.26	3.5									0.1948
A-T1190	285.8	273.4	335.106	337.114	101.048	140311	1	1	Tier 2						AN00171002		1-Aminocyclopropane-1-carboxylic acid	0.11	22				0
A-547	286.7	274.4	335.106	337.113	101.048	114018	1	1	Tier 2						EF00171000	C02926	L-3-Aminodihydro-2(3H)-furanone	0.11	0.2				0
A-548	286.7	274.5	432.159	434.165	198.1	9176.93	1	1	Tier 3 one-reaction											0	10	279	0
A-T1391	287.2	275	321.127	323.133	87.0684	20273440	1	1	Tier 2						AN00115001		4-Aminobutyraldehyde	0.2	1.3				0.1558
A-550	287.3	275.1	409.143	411.149	175.085	39162	1	1	Tier 2						AN00957000		N-Carboxyethyl-g-aminobutyric acid	0.22	64.1				0
A-T1398	287.8	275.7	365.153	367.159	131.095	22078	1	1	Unidentified														0
A-551	287.9	275.8	366.095	368.101	132.036	27439.1	1	1	Tier 3 one-reaction											0	1	65	0
A-552	288.5	276.5	376.096	378.101	142.038	10785.5	1	1	Tier 3 zero-reaction											1	8	285	0.2424
A-T1420	288.9	276.9	349.121	351.128	115.063	20377596	1	1	Tier 1	AN00259000		Proline	1.31	0.5									0
A-T1416	289.9	278	698.238	702.251	231.133	236819	1	2	Tier 1	AN01721000		Arginyl-Glycine	6.07	0.7									0.0087
A-553	290.2	278.3	285.16	287.166	51.1014	249039	1	1	Unidentified														0
A-555	291.7	279.8	362.153	364.16	128.095	162335	1	1	Tier 3 one-reaction											0	8	164	0
A-557	292.4	280.5	554.22	556.223	320.162	6907	1	1	Tier 3 one-reaction											0	6	206	0
A-T1825	292.5	280.6	381.147	383.154	147.089	101606	1	1	Tier 2						BM00587000		N-Hydroxy-L-isoleucine	2.21	51.8				0.0043
A-560	293.2	281.2	405.147	407.154	171.089	9734.85	1	1	Tier 3 one-reaction											0	30	321	0
A-561	293.6	281.6	284.109	286.116	100.101	10409.4	2	2	Tier 3 one-reaction											0	2	101	0.0606
A-T1442	293.7	281.8	369.112	371.119	135.054	470799	1	1	Tier 1	AN00452000		Adenine	2.53	2.1									0.0043
A-563	293.9	282	473.185	475.191	239.126	9846.02	1	1	Tier 3 one-reaction											0	9	205	0.0087
A-T1441	294.1	282.1	265.101	267.107	31.0422	5922	1	1	Tier 1	BM00008000		Methylamine	0.77	2.5									0.2771
A-T1715	295.3	283.3	447.102	449.109	426.088	90296	2	2	Tier 2						AN04120000		S-Glutathionyl-L-cysteine/Cysteineglutathione disulfide	0.8	35				0
A-566	295.3	283.4	448.102	450.108	428.087	23045.6	2	2	Tier 3 one-reaction											0	2	220	0
A-567	295.7	283.7	417.123	419.13	183.065	11840.1	1	1	Tier 2						BM01066000	C16403	4-Amino-2-hydroxylamino-6-nitrotoluene	0.26	55.6				0.3939
A-568	295.7	283.7	447.604	449.61	213.545	33395.1	1	1	Unidentified														0
A-570	295.7	283.8	466.137	468.141	232.079	8827.65	1	1	Tier 3 one-reaction											0	4	113	0.0043
A-571	295.9	284	464.13	466.137	230.072	9823.52	1	1	Tier 2						BM01706000	C20817	(5S)-3-(2-Aminoethylsulfanyl)-7-oxo-1-azabicyclo[3.2.0]heptane-2-carboxylic acid	1.16	25.8				0
A-572	296	284	444.168	446.176	210.11	10675.2	1	1	Tier 3 one-reaction											0	11	242	0.0216
A-573	296	284.1	380.115	382.123	146.057	38678.5	1	1	Tier 3 zero-reaction											7	60	649	0.0173
A-574	296.2	284.2	298.056	300.063	63.9981	11626.8	1	1	Tier 3 one-reaction											0	2	99	0
A-575	296.3	284.4	354.083	356.089	120.025	51308.9	1	1	Tier 3 zero-reaction											1	3	88	0
A-576	296.4	284.4	290.084	292.092	56.026	78416.9	1	1	Tier 3 one-reaction											0	12	309	0.0087
A-578	296.9	284.9	454.143	456.149	220.084	32550	1	1	Tier 2						BP01585000	C21777	4-Hydroxy-L-tryptophan	0.51	17.4				0
A-T1585	296.9	284.9	455.146	457.155	221.091	10275	1	1	Unidentified														0.0996
A-579	297.3	285.3	414.088	416.093	180.03	17228.1	1	1	Tier 3 one-reaction											0	8	134	0
A-T1633	297.8	285.8	400.125	402.13	332.133	5613	2	2	Tier 2						PR03142000		N-Acetyl-N-(L-Arginino)succinic acid	0.65	22.3				0.4632
A-T1466	297.9	285.9	436.188	438.196	202.132	53247	1	1	Tier 1	AN01324000		Alanyl-Isoleucine	7.34	3									0.4026
A-581	298	286	409.614	411.62	351.111	9160.06	2	2	Tier 3 one-reaction											0	6	289	0.1602
A-582	298	286	309.09	311.097	75.032	34891.4	1	1	Tier 3 zero-reaction											1	21	435	0
A-583	298.2	286.2	317.132	319.138	83.0733	119370	1	1	Tier 3 one-reaction											0	2	188	0
A-584	298.2	286.2	479.175	481.181	245.116	10216.3	1	1	Tier 3 one-reaction											0	7	91	0.0087
A-588	298.6	286.6	556.338	558.342	322.279	6151.85	1	1	Tier 3 only two-reaction											0	0	10	0
A-589	298.7	286.7	456.191	458.199	222.133	8627.2	1	1	Tier 2						ED01615000	C16572	3-Hydroxymonoethylglycinexylidide	8.28	68.6				0.026
A-590	298.8	286.8	396.135	398.142	324.154	50561	2	2	Tier 2						ED03024000	C20353	2'-Deamino-2'-hydroxyparomamine	0.3	11.7				0
A-591	298.8	286.8	397.135	399.141	326.153	9312.14	2	2	Tier 3 one-reaction											0	4	120	0
A-T1528	299.2	287.2	371.104	373.11	137.048	36115	1	1	Tier 1	AN00468008		4-Aminobenzoic acid	5.4	4.6									0.1645
A-593	299.6	287.6	376.132	378.139	142.074	39336.6	1	1	Tier 2						AN00528000	C06231	Ectoine	0.17	5.4				0
A-T1559	299.6	287.6	731.223	733.23	498.173	19959	1	1	Tier 2						PR04621000		N-Acetyl-5,10-Methenyltetrahydrofolic acid	2.36	10.3				0.381
A-594	299.6	287.6	353.151	355.159	119.092	31338.5	1	1	Unidentified														0.1861
A-T1539	299.9	287.9	346.086	348.093	112.027	44886	1	1	Tier 1	AN00240000		Uracil	0.14	6.2									0
A-T1513	300.1	288.1	383.11	385.116	149.051	20377596	1	1	Tier 1	AN00608000		Methionine	0.36	0.7									0
A-T1248	300.8	288.8	406.094	408.101	172.037	28504	1	1	Unidentified														0.1515
A-598	301	289	289.101	291.107	55.0422	51300.6	1	1	Tier 3 one-reaction											0	1	175	0
A-599	301.4	289.3	365.116	367.123	131.058	1.73624e+06	1	1	Tier 2						AN00406001		3-Hydroxy-L-proline	0.33	64.7				0
A-T1548	302.5	290.4	470.174	472.18	236.116	7723	1	1	Tier 1	AN01782001		Phenylalanyl-Alanine	1.61	5.4									0.2338
A-T2081	303.2	291.1	733.237	735.245	499.182	55867	1	1	Unidentified														0.1299
A-T1527	303.7	291.6	351.136	353.144	117.079	20377596	1	1	Tier 1	AN00277003		Valine	3.57	0.2									0
A-604	305.4	293.3	434.175	436.181	200.116	19582.1	1	1	Tier 3 one-reaction											0	11	174	0.0606
A-606	306.8	294.6	418.592	420.598	369.067	355734	2	2	Tier 3 one-reaction											0	7	130	0
A-607	306.8	294.6	419.592	421.598	371.067	87011.2	2	2	Tier 3 one-reaction											0	6	150	0
A-T1549	307.1	295	442.143	444.15	208.085	399326	1	1	Tier 1	AN01408003		Kynurenine	0.19	1.5									0
A-608	307.2	295.1	349.085	351.092	115.027	78766	1	1	Tier 3 one-reaction											0	13	273	0
A-609	307.4	295.3	460.154	462.161	226.095	11918.2	1	1	Tier 3 zero-reaction											1	39	448	0.0043
A-T1538	307.7	295.6	335.142	337.149	101.084	1065348	1	1	Unidentified														0
A-610	307.8	295.7	407.127	409.135	173.068	6002.63	1	1	Tier 2						BM00926005	C17366	(2S,5S)-trans-Carboxymethylproline	1.17	57.2				0.0043
A-611	307.9	295.7	500.131	504.144	33.0215	12986.3	1	2	Tier 3 zero-reaction											1	2	280	0.2121
A-613	308.1	296	552.18	554.186	318.121	36174.2	1	1	Tier 3 one-reaction											0	2	169	0
A-614	308.4	296.3	498.296	500.304	264.238	6014.08	1	1	Unidentified														0
A-615	308.6	296.5	426.118	428.126	384.12	18764.3	2	2	Tier 2						AN03771000	C00021	S-Adenosyl-L-homocysteine	2.25	12				0
A-618	308.9	296.8	432.195	434.202	198.137	147145	1	1	Unidentified														0
A-619	308.9	296.8	309.09	311.097	75.0313	12910.1	1	1	Tier 3 zero-reaction											1	21	435	0
A-620	309	296.8	422.172	424.18	188.113	7535.9	1	1	Tier 1	AN01133007		Gly-Norleucine	6.45	0									0.0087
A-621	309.2	297	526.164	528.171	292.106	6955.19	1	1	Tier 3 one-reaction											0	14	246	0
A-622	309.5	297.4	378.101	380.108	144.042	135929	1	1	Tier 3 zero-reaction											3	43	499	0
A-624	309.7	297.5	438.068	440.073	204.009	8410.55	1	1	Tier 3 one-reaction											0	4	117	0.316
A-625	310	297.8	388.138	390.145	308.159	63481.6	2	2	Tier 3 one-reaction											0	12	214	0.0043
A-626	310	297.8	397.125	399.131	163.067	105298	1	1	Unidentified														0
A-T1753	310.2	298	362.116	364.123	256.117	8992	2	2	Tier 2						AN02050000		2-(3-Carboxy-3-aminopropyl)-L-histidine	1.58	24.4				0.3333
A-628	310.3	298.1	447.651	449.658	213.593	6598.92	1	1	Unidentified														0.0996
A-629	310.4	298.2	365.063	367.069	131.004	9881.76	1	1	Tier 3 one-reaction											0	1	83	0.0043
A-631	310.5	298.3	389.137	391.145	310.158	9346.74	2	2	Tier 3 only two-reaction											0	0	96	0.0346
A-632	311	298.8	424.106	426.113	190.048	38171	1	1	Tier 3 one-reaction											0	32	438	0
A-633	311.2	299	357.124	359.131	123.066	18867.6	1	1	Tier 2						EF00319003		4-Hydroxybenzylamine	6.59	43.1				0
A-634	311.3	299.1	260.08	262.086	52.0426	9054.5	2	2	Unidentified														0
A-635	311.4	299.2	306.116	308.122	72.0577	338867	1	1	Tier 3 zero-reaction											3	22	428	0
A-T1673	311.5	299.3	348.091	350.097	114.032	10626	1	1															0.2338
A-637	311.5	299.3	317.132	319.138	83.0734	150768	1	1	Tier 3 one-reaction											0	2	188	0
A-638	311.7	299.5	473.185	475.191	239.127	18020.4	1	1	Tier 3 one-reaction											0	9	205	0.0043
A-639	311.7	299.5	371.074	373.079	137.016	7905.03	1	1	Tier 3 one-reaction											0	9	236	0
A-640	311.8	299.6	362.153	364.16	128.095	176316	1	1	Tier 3 one-reaction											0	8	164	0
A-641	311.9	299.7	362.068	364.075	256.02	5380.88	2	2	Tier 3 one-reaction											0	3	100	0.0043
A-642	312.1	299.9	414.123	416.129	180.065	10158	1	1	Tier 3 zero-reaction											17	87	727	0.0779
A-643	312.2	300	566.195	568.202	332.137	26702.1	1	1	Unidentified														0
A-644	312.2	300	357.092	359.1	123.034	9166.5	1	1	Unidentified														0.1688
A-646	313.2	301	455.076	457.08	221.018	6781.15	1	1	Tier 3 one-reaction											0	1	129	0
A-647	314	301.7	672.235	674.242	438.177	12801.7	1	1	Tier 3 one-reaction											0	5	278	0.0043
A-T1589	314.5	302.2	456.158	458.166	222.1	50498	1	1	Tier 1	AN01612000		Glycyl-Phenylalanine	0.71	1.2									0.0043
A-648	314.5	302.3	340.067	342.074	106.009	51398.4	1	1	Tier 3 one-reaction											0	7	109	0
A-649	314.7	302.5	460.13	462.137	226.072	22959.5	1	1	Tier 3 zero-reaction											1	16	309	0
A-T1596	314.9	302.6	438.148	440.155	204.09	16423941	1	1	Tier 1	AN01348000		Tryptophan	0.06	0.9									0
A-651	314.9	302.7	261.069	263.076	27.0109	175953	1	1	Tier 3 only two-reaction											0	0	180	0
A-653	315	302.8	364.085	366.091	130.026	69353.3	1	1	Tier 3 zero-reaction											4	40	440	0
A-654	315.3	303.1	394.095	396.102	160.037	25152.2	1	1	Tier 3 zero-reaction											2	39	469	0.0043
A-655	315.3	303.1	364.625	366.632	130.566	20418.7	1	1	Unidentified														0
A-657	316.2	304	378.147	380.155	144.089	11503.8	1	1	Tier 3 one-reaction											0	17	254	0
A-T1972	316.4	304.1	482.173	484.183	248.116	3716	1	1	Tier 2						AN01938000		6-Hydroxymelatonin	4.73	44.5				0.4416
A-658	317.1	304.8	336.09	338.096	102.032	31347.1	1	1	Tier 3 zero-reaction											6	52	601	0
A-659	317.1	304.8	474.158	476.164	240.1	60407.2	1	1	Tier 3 one-reaction											0	13	206	0.0043
A-660	317.7	305.4	403.143	405.149	169.084	7165.87	1	1	Tier 2						BP00878000		D-histidine methyl ester	1.51	37.2				0.0043
A-661	317.8	305.5	432.111	434.117	198.052	7052.68	1	1	Tier 2						AN01266002	C05584	3-Methoxy-4-hydroxymandelic acid	1.06	8.1				0.1299
A-T1613	318	305.7	411.092	413.098	178.041	33131	2	2	Tier 1	AN00992001		Glycyl-Cysteine	1.59	0.6									0.039
A-663	318	305.7	355.078	357.086	121.02	13851	1	1	Tier 3 zero-reaction											2	10	238	0.0043
A-664	318.1	305.8	412.092	414.098	356.067	9082.04	2	2	Tier 2						AN03464000	C04454	5-Amino-6-(5'-phospho-D-ribitylamino)uracil	8.05	65.9				0
A-665	318.1	305.8	404.115	406.123	170.056	10738.1	1	1	Tier 2						AN00892003	C05576	3,4-Dihydroxyphenylethyleneglycol	4.18	29.4				0.0519
A-667	318.6	306.3	363.137	365.143	129.079	27460.3	1	1	Tier 2						EF00385003		2-Pyrrolidineacetic acid	0.39	0.1				0
A-666	318.6	306.3	268.046	270.053	33.9877	19904.1	1	1	Tier 3 zero-reaction											1	1	81	0
A-668	318.7	306.3	367.078	369.084	133.02	9.41313e+06	1	1	Tier 3 one-reaction											0	4	137	0
A-669	318.8	306.4	263.085	265.092	29.0263	251057	1	1	Tier 3 one-reaction											0	1	270	0
A-T1617	318.8	306.5	450.204	452.212	216.147	4798	1	1	Tier 1	AN01522000		Valyl-Valine	4.59	0.8									0.3377
A-670	318.8	306.5	411.593	413.599	177.534	9727.75	1	1	Unidentified														0.0173
A-672	319.2	306.8	425.599	427.606	383.082	13069.9	2	2	Tier 3 one-reaction											0	11	232	0.0087
A-673	319.3	306.9	638.102	640.108	404.044	26455.3	1	1	Tier 3 one-reaction											0	1	65	0
A-674	319.8	307.4	490.116	492.123	256.058	12904.6	1	1	Unidentified														0
A-T1644	319.8	307.4	364.625	366.632	261.132	28506	2	2	Tier 2						AN02121000		Gamma-glutamyl-ornithine	1.56	2.3				0.013
A-T1502	320	307.6	337.121	339.128	103.063	420121	1	1	Tier 2						AN00189006		N-Ethylglycine	0.12	21.6				0.0216
A-676	320.1	307.7	359.103	361.111	125.045	18162.9	1	1	Unidentified														0.0433
A-T1987	321.1	308.7	400.085	402.092	166.027	1465767	1	1	Unidentified														0.3203
A-680	321.1	308.8	303.116	305.123	69.0579	31582.2	1	1	Tier 3 one-reaction											0	2	183	0
A-681	321.2	308.9	384.154	386.16	300.191	9196.08	2	2	Tier 3 one-reaction											0	1	97	0.4935
A-682	321.3	308.9	408.17	410.176	174.112	276032	1	1	Tier 3 zero-reaction											2	6	78	0
A-683	321.5	309.1	312.6	314.608	157.083	40645.4	2	2	Tier 3 only two-reaction											0	0	1	0
A-684	321.7	309.4	280.046	282.054	45.9874	22336	1	1	Tier 3 one-reaction											0	1	59	0.0087
A-685	322.1	309.7	395.128	397.134	322.14	10361.1	2	2	Tier 2						ED02995001	C20351	2'-Deamino-2'-hydroxy-6'-dehydroparomamine	2.81	23.2				0.0693
A-686	322.2	309.8	322.115	324.121	176.113	156744	2	2	Unidentified														0
A-687	322.5	310.1	536.122	538.128	302.063	9048.09	1	1	Tier 2						AN02734000		Pyrogallol-2-O-glucuronide	1	60.7				0.0909
A-688	322.7	310.3	309.09	311.096	75.0319	16210.2	1	1	Tier 3 zero-reaction											1	21	435	0
A-689	322.9	310.5	452.131	454.137	218.073	6975.75	1	1	Tier 3 one-reaction											0	4	148	0.013
A-690	323	310.6	509.206	511.212	275.148	15599.6	1	1	Tier 3 zero-reaction											2	10	129	0
A-691	323	310.6	638.101	640.108	404.043	11164.3	1	1	Tier 3 one-reaction											0	1	66	0.0043
A-692	323.1	310.7	442.108	444.113	208.049	11813.4	1	1	Tier 3 one-reaction											0	5	240	0
A-T1467	323.1	310.7	373.135	375.139	139.075	33871	1	1	Tier 2						AN00493001		4-Amino-5-hydroxymethyl-2-methylpyrimidine	4.84	28.1				0.0346
A-T1491	323.1	310.7	371.633	373.639	275.148	700951	2	2	Tier 2						AN02339000		Epsilon-(gamma-Glutamyl)-Lysine	1.36	26.2				0
A-694	323.2	310.8	371.633	373.639	275.149	634713	2	2	Tier 2						AN02339003		gamma-Glutamyllysine	0.91	1.6				0
A-695	323.6	311.1	256.077	258.084	44.0368	34759	2	2	Unidentified														0
A-696	323.8	311.4	470.19	472.197	236.132	52718.1	1	1	Tier 3 only two-reaction											0	0	46	0.0433
A-697	323.9	311.5	470.19	472.197	472.264	48061.3	2	2	Tier 3 one-reaction											0	6	336	0.0433
A-698	324	311.6	418.095	420.102	184.037	7198.8	1	1	Tier 2						BM01076001	C05616	3-O-Methylgallic acid	0.25	1.4				0
A-699	324.2	311.8	434.174	436.181	200.116	74454.5	1	1	Tier 3 one-reaction											0	11	174	0
A-700	324.2	311.8	351.084	353.09	117.025	34594	1	1	Tier 2						AN00272000		Homocysteine thiolactone	0.95	24.1				0
A-T1641	324.5	312.1	480.162	482.169	246.104	251171	1	1	Tier 1	AN01904001		Prolyl-Methionine	1.21	2.7									0
A-702	325.2	312.7	400.085	402.091	166.027	821242	1	1	Unidentified														0
A-T1687	325.3	312.9	364.132	366.14	260.149	21181	2	2	Tier 1	AN02112001		Lysyl-Asparagine/Asparaginyl-Lysine	0.63	2.3									0.1602
A-704	325.7	313.3	369.641	371.646	271.165	124005	2	2	Tier 1	AN02275000	HMDB0028717	Arginyl-Proline	0.36	6.1									0.2208
A-705	325.8	313.3	388.137	390.144	308.158	38685.7	2	2	Tier 3 one-reaction											0	12	214	0
A-706	325.9	313.5	378.067	380.073	144.009	268670	1	1	Tier 3 one-reaction											0	2	55	0
A-707	326.1	313.6	389.137	391.143	310.157	8471.04	2	2	Tier 3 one-reaction											0	2	107	0.0043
A-708	326.7	314.2	418.143	420.151	184.084	13609.5	1	1	Tier 3 one-reaction											0	15	307	0.0043
A-710	328.2	315.7	381.13	383.135	294.144	24716.6	2	2	Tier 3 one-reaction											0	11	220	0.0346
A-713	329.2	316.6	552.18	554.186	318.122	14270.6	1	1	Unidentified														0
A-714	329.3	316.8	438.125	440.13	204.067	22307.4	1	1	Tier 3 one-reaction											0	3	173	0.2684
A-715	329.3	316.8	472.052	474.058	237.994	19951.3	1	1	Tier 3 only two-reaction											0	0	38	0.3939
A-716	329.7	317.2	495.191	497.197	261.132	21505.7	1	1	Tier 3 zero-reaction											3	3	172	0
A-717	329.8	317.3	364.625	366.631	261.133	649944	2	2	Tier 2						AN02121003		Lysyl-Aspartic acid	0.44	2.6				0
A-718	330.4	317.9	435.122	437.128	201.064	62147.5	1	1	Tier 3 one-reaction											0	11	383	0
A-721	330.6	318.1	478.144	480.151	244.086	10158.2	1	1	Unidentified														0.039
A-722	330.8	318.3	448.19	450.196	214.132	219509	1	1	Tier 1	AN01489000	HMDB0029030	Prolyl-Valine	0.31	5									0
A-T1712	331.2	318.7	470.172	472.179	236.116	8438	1	1	Tier 1	AN01782000		Alanyl-Phenylalanine	5.68	0.9									0.1342
A-723	331.9	319.3	378.101	380.107	144.042	474571	1	1	Tier 3 zero-reaction											3	43	499	0
A-T1481	332	319.4	431.127	433.134	197.069	138117	1	1	Tier 2						BM01257000		N-Hydroxy-L-tyrosine	0.62	35.5				0
A-725	332	319.5	303.116	305.123	69.0576	19669.4	1	1	Tier 3 one-reaction											0	2	183	0
A-726	332.4	319.8	373.121	375.128	139.062	13885.1	1	1	Tier 2						AN00492000		3,4-Dihydroxybenzylamine	2.86	42.5				0.4719
A-727	332.4	319.8	262.053	264.06	27.995	53593.8	1	1	Tier 3 zero-reaction											1	4	251	0
A-728	332.5	320	351.101	353.107	117.043	4.10982e+06	1	1	Tier 3 zero-reaction											3	35	483	0
A-729	332.6	320	311.084	313.09	154.051	39002.7	2	2	Tier 3 one-reaction											0	1	17	0.0649
A-730	332.7	320.1	312.084	314.089	156.051	5775.08	2	2	Tier 3 only two-reaction											0	0	3	0.0563
A-T1767	332.8	320.2	387.102	389.107	153.043	26405	1	1	Unidentified														0.1429
A-731	332.9	320.3	319.111	321.118	85.0528	204313	1	1	Tier 3 zero-reaction											1	16	304	0
A-732	333.2	320.6	458.072	460.079	224.014	18282.9	1	1	Tier 3 one-reaction											0	3	32	0
A-733	333.2	320.6	315.091	317.097	162.065	36889	2	2	Tier 3 one-reaction											0	18	343	0
A-734	333.4	320.8	422.185	424.192	188.127	10302.9	1	1	Tier 3 zero-reaction											1	7	59	0.0087
A-736	333.4	320.9	621.158	625.171	154.048	22722.4	1	2	Tier 3 one-reaction											0	12	338	0.0043
A-737	333.8	321.2	329.122	331.128	190.128	12180.2	2	2	Tier 3 only two-reaction											0	0	4	0
A-T1794	335.4	322.8	418.132	420.138	184.074	62928	1	1	Tier 2						AN01079002		3-Methoxy-4-hydroxyphenylethyleneglycol	0.13	5.5				0
A-740	335.5	322.9	395.11	397.116	161.051	47556	1	1	Unidentified														0.2987
A-741	335.7	323.1	539.638	543.651	72.5281	12706.2	1	2	Unidentified														0
A-742	335.9	323.2	391.168	393.175	157.11	20905.5	1	1	Tier 3 one-reaction											0	18	261	0
A-T1785	335.9	323.3	363.137	365.144	129.079	7603372	1	1	Tier 1	AN00385000		Pipecolic acid	0.19	3.9									0
A-744	336	323.3	299.175	301.182	65.1171	34964.4	1	1	Unidentified														0
A-745	336.1	323.5	539.136	543.149	72.0266	18508.9	1	2	Tier 2						BP05106006		Luteolin-7-O-Gentiobioside	1.74	3				0
A-746	336.2	323.6	376.168	378.175	142.11	6726.38	1	1	Tier 3 one-reaction											0	5	123	0
A-747	336.5	323.8	381.094	383.101	147.036	99328.8	1	1	Tier 3 one-reaction											0	4	142	0.0303
A-749	337.1	324.4	388.136	390.144	308.155	42617.3	2	2	Tier 3 only two-reaction											0	0	44	0.0043
A-750	337.1	324.5	367.078	369.085	133.02	16177.9	1	1	Tier 3 one-reaction											0	4	137	0
A-T1818	337.2	324.6	360.101	362.109	126.043	26942	1	1	Tier 1	AN00345001		Thymine	0.4	6.1									0
A-752	337.3	324.6	389.136	391.144	310.155	8205.23	2	2	Tier 3 one-reaction											0	13	301	0.1039
A-T1693	337.9	325.2	371.14	373.147	137.084	78804	1	1	Unidentified														0
A-T1725	337.9	325.2	371.14	373.147	274.164	78804	2	2	Tier 1	AN02323000		Glutaminyl-lysine	0.9	6.8									0
A-754	338.2	325.5	446.296	448.305	212.238	7864.15	1	1	Tier 3 only two-reaction											0	0	1	0
A-T1769	338.5	325.8	402.1	404.107	168.042	226156	1	1	Tier 1	AN00856002		3,4-Dihydroxyphenylacetic acid	0.25	0.9									0
A-757	338.5	325.9	402.1	404.107	168.042	225165	1	1	Tier 1	AN00856012	C11527	4-Hydroxymandelic acid	1.31	0.3									0
A-758	338.9	326.2	374.615	376.621	281.113	37057.8	2	2	Tier 3 zero-reaction											4	38	604	0
A-760	339.2	326.5	393.148	395.154	159.089	55135.1	1	1	Unidentified														0.0952
A-761	339.3	326.6	435.158	437.165	201.1	22946.6	1	1	Tier 3 one-reaction											0	26	404	0
A-T1551	339.6	326.9	443.126	445.132	209.069	61230	1	1	Tier 2						AN01417001		p-Hydroxyphenylacetylglycine	2.95	30.6				0
A-T1752	339.6	326.9	429.111	431.118	195.053	21834	1	1	Tier 2						PR01229010		N-Acetyl-3-Hydroxyanthranilic acid	0.7	5.2				0.2468
A-763	340.1	327.4	364.625	366.632	130.567	24744.5	1	1	Unidentified														0
A-764	340.1	327.4	379.132	381.139	145.074	1.66303e+06	1	1	Tier 2						AN00561008	C03656	(S)-5-Amino-3-oxohexanoic acid	0.43	74.2				0
A-T2396	340.1	327.4	374.615	376.621	281.112	16966	2	2	Tier 2						PR02417003		N-Acetyl-6-(1'-Hydroxy-2'-oxopropyl)-tetrahydropterin	0.47	74.5				0.303
A-766	340.4	327.7	421.142	423.149	187.084	468193	1	1	Tier 3 zero-reaction											1	32	495	0
A-768	340.7	328	531.103	533.109	297.045	27420.9	1	1	Tier 3 zero-reaction											1	5	84	0.0087
A-T1774	340.7	328	382.58	384.587	297.045	614842	2	2	Tier 2						AN02654000		L-Cysteinylglycine disulfide	0.46	1.8				0
A-T1280	340.7	328	383.082	385.089	149.024	224121	1	1	Tier 2						ED00601000		2-Amino-4-chloro-4-pentenoic acid	0.47	68.8				0.0043
A-769	340.7	328	550.2	552.206	316.142	17031.6	1	1	Tier 3 one-reaction											0	3	117	0.329
A-T1804	341.2	328.5	399.137	401.144	165.079	20377596	1	1	Tier 1	AN00814000		Phenylalanine	0.06	0.5									0
A-774	342.9	330.3	504.234	506.237	270.176	15900.2	1	1	Tier 3 zero-reaction											1	1	70	0
A-775	343.1	330.5	509.199	511.205	275.141	8826.82	1	1	Tier 3 only two-reaction											0	0	29	0.0606
A-776	343.2	330.7	371.628	373.635	275.14	352093	2	2	Tier 3 one-reaction											0	5	157	0
A-782	346	333.8	416.15	418.158	182.092	15618.4	1	1	Unidentified														0.3333
A-784	346.2	334	383.108	385.117	149.05	86463.3	1	1	Unidentified														0.0433
A-785	346.2	334	381.571	383.579	295.026	24326.2	2	2	Tier 3 only two-reaction											0	0	42	0.0043
A-786	346.3	334.1	426.099	428.105	192.041	8928.46	1	1	Unidentified														0.4026
A-787	346.4	334.1	323.106	325.112	89.0472	13490	1	1	Tier 3 zero-reaction											4	38	514	0
A-789	346.5	334.3	306.084	308.091	144.052	68119.6	2	2	Tier 3 one-reaction											0	15	283	0
A-790	346.6	334.4	455.129	457.135	221.07	169311	1	1	Tier 3 one-reaction											0	39	503	0
A-793	347	334.8	378.1	380.106	144.041	56207.4	1	1	Tier 3 zero-reaction											3	43	475	0.0043
A-T1866	347.2	335	364.084	366.091	260.047	16822	2	2	Tier 2						PR02102000		5-Hydroxykynurenamine O-sulfate	2.75	1				0.1602
A-T1873	348.2	336.1	365.152	367.159	131.095	20377596	1	1	Tier 1	AN00410000		Leucine	3.53	0.8									0.0303
A-794	348.6	336.4	339.084	341.09	210.051	7568.82	2	2	Tier 3 zero-reaction											1	26	311	0.013
A-795	349	336.8	640.788	642.794	406.729	9508.77	1	1	Unidentified														0.2251
A-796	349.1	336.8	338.084	340.091	208.052	37405	2	2	Tier 3 one-reaction											0	6	324	0
A-798	349.1	336.9	379.13	381.138	145.072	30526.4	1	1	Tier 3 only two-reaction											0	0	1	0
A-799	350	337.7	313.077	315.083	79.0186	69298.6	1	1	Tier 3 only two-reaction											0	0	44	0
A-802	350.6	338.3	353.578	355.585	239.039	7237.2	2	2	Tier 3 only two-reaction											0	0	38	0.0173
A-804	351.1	338.7	559.245	561.252	325.187	15626.6	1	1	Tier 3 only two-reaction											0	0	84	0.1991
A-T1939	351.5	339.1	383.107	385.116	149.048	22706	1	1	Tier 2						BM00606000		(S)-4-Hydroxymandelonitrile	2.02	6.4				0.4805
A-T1826	351.6	339.2	371.632	373.639	275.148	8610	2	2	Tier 1	AN02339002		Lysyl-Glutamic acid	3.4	7.3									0.2468
A-806	351.7	339.3	455.163	457.168	221.104	6946.57	1	1	Tier 3 one-reaction											0	17	213	0.0087
A-807	351.8	339.3	549.215	551.221	315.156	9104.74	1	1	Tier 3 only two-reaction											0	0	90	0.4545
A-808	351.8	339.3	323.107	325.113	89.0483	16036	1	1	Tier 3 zero-reaction											4	38	514	0
A-809	351.8	339.4	321.127	323.133	87.0687	77222.6	1	1	Tier 2						EF00115003	C14452	Morpholine	1.13	10.6				0
A-810	352	339.5	376.169	378.175	142.11	25474.3	1	1	Tier 3 one-reaction											0	5	123	0
A-T1849	352.2	339.7	414.101	416.108	180.042	22871	1	1	Unidentified														0.1212
A-811	352.4	339.8	447.651	449.657	213.593	7947.09	1	1	Unidentified														0.0952
A-T1897	353.6	341	350.627	352.634	233.138	7732	2	2	Tier 1	AN01744001		Seryl-Lysine	1.14	1.2									0.1255
A-812	353.7	341.1	389.589	391.596	311.061	15661.9	2	2	Tier 3 one-reaction											0	1	118	0.0087
A-813	354.1	341.4	381.094	383.1	147.035	211573	1	1	Tier 3 one-reaction											0	4	143	0
A-814	354.2	341.6	335.143	337.15	101.084	2.03595e+07	1	1	Unidentified														0
A-815	354.3	341.6	375.133	377.141	141.075	9457.33	1	1	Unidentified														0.0087
A-816	354.5	341.8	414.101	416.108	180.042	36674.3	1	1	Unidentified														0.0043
A-818	356.1	343.3	297.086	299.092	126.054	13455.9	2	2	Tier 3 zero-reaction											2	3	90	0.0346
A-T1905	356.5	343.6	345.092	347.099	222.067	450558	2	2	Tier 1	AN01608003		Allocystathionine	0.83	3									0.0087
A-T1921	356.5	343.6	363.634	365.641	259.153	6098	2	2	Tier 2						AN02092002		Hydroxyprolyl-Lysine	2.15	0.9				0.4632
A-820	356.7	343.8	346.092	348.098	224.067	74736.4	2	2	Tier 3 one-reaction											0	16	269	0
A-821	357.3	344.4	364.625	366.631	130.566	12712.9	1	1	Unidentified														0
A-827	358	345	380.164	382.17	146.105	16719.4	1	1	Tier 3 zero-reaction											4	23	199	0
A-T1926	358.1	345.1	365.152	367.159	131.095	927426	1	1	Tier 1	AN00410003		Norleucine	2.59	2									0.1688
A-T1935	358.3	345.3	414.101	416.108	180.042	82085	1	1	Tier 2						AN01019001		3-(4-Hydroxyphenyl)pyruvic acid	1.85	1.2				0.2208
A-830	358.6	345.5	341.113	343.121	214.109	15723.4	2	2	Tier 3 only two-reaction											0	0	67	0.2338
A-T1975	358.6	345.5	403.143	405.149	169.085	10227	1	1	Tier 1	AN00877000		3-methyl-Histidine	4.06	2.9									0.0173
A-T2259	358.7	345.6	307.111	309.118	146.106	315181	2	2	Unidentified														0
A-833	358.7	345.6	393.127	395.132	159.068	195644	1	1	Tier 3 zero-reaction											1	10	118	0
A-834	358.8	345.7	350.627	352.634	116.569	14669.3	1	1	Unidentified														0
A-835	358.9	345.8	405.184	407.19	171.126	71677.4	1	1	Tier 3 zero-reaction											1	8	173	0.0043
A-836	359	345.9	322.074	324.081	88.016	144869	1	1	Tier 3 zero-reaction											2	30	481	0
A-838	359.4	346.3	300.085	302.092	132.054	64609.3	2	2	Tier 3 zero-reaction											4	12	257	0
A-839	359.6	346.4	471.071	473.077	237.013	27743.7	1	1	Tier 3 only two-reaction											0	0	38	0.0693
A-T2035	359.9	346.7	335.621	337.628	203.127	61827	2	2	Tier 1	AN01338001		Lysyl-Glycine	1.64	4.1									0.2468
A-841	360	346.8	457.065	459.072	446.014	6961.31	2	2	Tier 3 one-reaction											0	4	96	0
A-842	360.1	346.9	335.622	337.629	101.563	47931.5	1	1	Unidentified														0
A-843	360.2	347	494.178	496.185	260.119	9513	1	1	Tier 3 one-reaction											0	2	66	0.0693
A-846	360.7	347.4	408.17	410.176	174.112	26470.1	1	1	Tier 3 zero-reaction											2	6	79	0.1212
A-847	360.9	347.6	270.035	272.04	35.9766	17267.1	1	1	Tier 3 zero-reaction											1	0	0	0.1991
A-T1953	360.9	347.6	416.115	418.123	182.058	2673448	1	1	Tier 1	AN01052008		3-(4-Hydroxyphenyl)lactic acid	1.3	2.1									0
A-849	361.1	347.8	387.118	389.124	306.119	20292.8	2	2	Tier 3 one-reaction											0	11	263	0.0996
A-850	361.1	347.8	386.117	388.123	304.117	142159	2	2	Tier 3 one-reaction											0	7	264	0
A-T1948	361.2	347.9	315.109	317.116	162.1	272153	2	2	Tier 1	AN00774001		5-Hydroxylysine	0.6	2.5									0.0043
A-853	361.7	348.3	296.566	298.572	125.015	297492	2	2	Tier 3 zero-reaction											1	5	23	0
A-854	362.2	348.8	386.618	388.625	152.56	19780.6	1	1	Unidentified														0
A-855	362.4	349	515.04	517.045	280.982	11250.9	1	1	Tier 3 one-reaction											0	1	27	0.013
A-T1923	363	349.6	439.099	441.106	205.037	18677	1	1	Tier 2						AN01356000		6-Hydroxykynurenic acid	6.86	7.3				0.0173
A-858	363.4	349.9	439.099	441.106	205.041	18335.8	1	1	Tier 2						AN01356001	C02470	Xanthurenic acid	7.82	1				0
A-859	363.6	350.1	670.222	672.229	436.164	21043.2	1	1	Tier 3 one-reaction											0	11	332	0.1082
A-860	363.9	350.4	323.106	325.113	89.0475	13809.5	1	1	Tier 3 zero-reaction											4	38	513	0
A-862	364.5	350.9	297.565	299.572	127.014	34745.4	2	2	Tier 3 only two-reaction											0	0	23	0
A-865	364.8	351.2	355.07	357.076	242.023	3.06037e+06	2	2	Tier 3 one-reaction											0	1	156	0
A-T1990	364.9	369.1	354.07	356.077	240.024	15251930	2	2	Tier 1	AN01818000		Cystine	0.17	0.2									0
A-T1733	365.1	369.1	402.1	404.107	168.042	1216529	1	1	Tier 2						AN00856004		2,6-Dihydroxyphenylacetic acid	1.12	32.6				0
A-867	365.1	351.5	520.19	522.196	286.131	19651.7	1	1	Tier 3 one-reaction											0	3	150	0.1818
A-868	365.1	351.5	402.1	404.107	168.042	1.21525e+06	1	1	Tier 2						AN00856010		Isovanillic acid	0.46	9				0
A-870	365.3	351.6	497.139	499.144	263.08	62635.6	1	1	Tier 3 one-reaction											0	12	338	0.0303
A-871	365.5	351.8	334.074	336.081	100.016	117539	1	1	Tier 3 one-reaction											0	16	396	0
A-872	366.1	352.4	370.132	372.139	272.148	36011	2	2	Tier 3 one-reaction											0	1	90	0
A-873	366.2	352.5	462.206	464.212	228.147	79270.9	1	1	Tier 1	AN01688003		Prolyl-Leucine	0.33	2.3									0
A-T2102	366.2	369.4	396.123	398.129	162.064	24784	1	1	Tier 1	AN00770000		Glycyl-Serine	2.58	1.1									0.1732
A-875	366.5	352.9	343.051	345.056	108.993	15220.9	1	1	Tier 3 only two-reaction											0	0	40	0
A-T1956	366.9	369.6	360.09	362.097	126.032	61265	1	1	Unidentified														0.0216
A-T1748	367.3	369.7	357.125	359.13	246.133	10177	2	2	Unidentified														0.3074
A-T2067	367.5	369.7	383.107	385.116	149.048	18303	1	1	Tier 2						AN00606002		5,6-Dihydroxyindole	5.35	4.1				0.3074
A-877	367.8	354.1	363.101	365.108	129.042	23278.8	1	1	Tier 3 zero-reaction											5	28	357	0.0087
A-T2007	367.8	369.8	357.634	359.641	247.153	14944	2	2	Tier 1	AN01927001		Threoninyl-Lysine	2.71	3.4									0.0216
A-878	367.9	354.2	358.134	360.141	248.152	7003.52	2	2	Tier 3 one-reaction											0	6	93	0.0909
A-881	368	354.2	327.607	329.613	187.098	33786.2	2	2	Tier 3 one-reaction											0	2	65	0
A-883	368	354.3	307.093	309.1	146.069	3.24422e+06	2	2	Tier 3 zero-reaction											4	29	339	0
A-884	368	354.3	308.093	310.099	148.07	382905	2	2	Tier 3 only two-reaction											0	0	1	0
A-T1963	369	370.1	342.63	344.636	217.143	47482	2	2	Tier 2						AN01534003		beta-Alanyl-Lysine	0	8.9				0
A-T1980	369.1	370.2	425.119	427.126	191.058	399846	1	1	Tier 1	AN01180000		5-Hydroxyindoleacetic acid	6.98	5.5									0.0043
A-887	369.4	355.6	512.682	514.689	278.624	6709.54	1	1	Unidentified														0.1255
A-888	369.7	355.9	343.129	345.136	218.141	19314.8	2	2	Tier 3 zero-reaction											1	4	62	0
A-889	369.7	355.9	387.127	389.135	306.136	13661.7	2	2	Tier 2						BP02798000	C01513	D-Lupinic acid	9.71	20.3				0
A-891	370	356.2	431.109	433.114	394.101	6749.65	2	2	Tier 3 one-reaction											0	11	306	0.013
A-T2521	370.1	370.4	367.105	369.11	266.09	10190	2	2	Tier 2						PR02197003		N2'-Acetyl-3'-Hydroxy-L-kynurenine	3.87	55.6				0.2944
A-892	370.1	356.3	434.174	436.18	200.116	7982.14	1	1	Tier 3 one-reaction											0	11	174	0.0043
A-893	370.2	356.4	366.101	368.107	132.043	47313.9	1	1	Tier 3 zero-reaction											7	69	753	0.039
A-894	370.2	356.4	318.079	320.086	84.021	18597.3	1	1	Tier 3 one-reaction											0	13	310	0.0087
A-895	370.2	356.4	388.107	390.113	154.049	59866.9	1	1	Tier 3 one-reaction											0	12	336	0.013
A-897	370.5	356.7	308.041	310.047	73.9826	16680.4	1	1	Tier 3 only two-reaction											0	0	55	0.0823
A-898	370.5	356.7	422.09	424.097	188.032	182825	1	1	Tier 3 zero-reaction											1	15	235	0
A-899	370.6	356.8	331.56	333.566	195.003	21910.5	2	2	Tier 3 one-reaction											0	3	61	0.0649
A-T1812	370.7	370.6	329.108	331.114	190.095	9044	2	2	Unidentified														0.4502
A-900	370.8	357	272.041	274.048	37.9828	52316.8	1	1	Unidentified														0
A-901	370.9	357.1	530.115	532.119	296.057	8897.84	1	1	Tier 3 one-reaction											0	4	133	0.1991
A-902	371.4	357.6	433.038	435.043	198.98	12773.2	1	1	Tier 3 one-reaction											0	1	49	0
A-903	371.6	357.8	285.045	287.051	50.9865	50950.9	1	1	Unidentified														0.0346
A-904	372.1	358.2	457.065	459.071	446.013	6884.19	2	2	Tier 3 one-reaction											0	4	99	0
A-905	372.2	358.4	288.591	290.597	109.065	6682.08	2	2	Tier 3 one-reaction											0	2	171	0.0779
A-906	372.4	358.5	395.122	397.129	322.128	119489	2	2	Tier 3 one-reaction											0	7	421	0.013
A-907	372.8	358.9	330.127	332.134	96.0683	11716.2	1	1	Tier 3 one-reaction											0	7	132	0
A-908	372.9	359.1	414.123	416.129	180.065	104795	1	1	Tier 3 zero-reaction											17	87	727	0.1558
A-909	373	359.1	312.084	314.089	156.051	8435.22	2	2	Tier 3 only two-reaction											0	0	3	0.0693
A-T2105	373	371.2	414.123	416.129	360.132	100655	2	2	Tier 2						AN03523001		Dityrosine	3.53	7.9				0.3333
A-910	373.1	359.2	372.091	374.097	138.032	18010.9	1	1	Unidentified														0.1255
A-911	373.2	359.3	387.1	389.106	153.042	86201.8	1	1	Tier 2						AN00657007	C01270	3-Hydroxy-2-methylpyridine-5-carboxylic acid	2.8	30.4				0.0823
A-912	373.3	359.4	364.115	366.121	130.057	34604.7	1	1	Tier 3 one-reaction											0	1	50	0.1861
A-913	373.4	359.5	621.158	625.172	154.049	20038.4	1	2	Tier 3 one-reaction											0	12	337	0.0087
A-914	373.9	360	349.158	351.164	115.1	2.35399e+06	1	1	Tier 3 one-reaction											0	21	290	0
A-915	374.1	360.2	435.158	437.165	201.1	29321.5	1	1	Tier 3 one-reaction											0	26	404	0
A-916	374.1	360.2	376.114	378.12	284.111	23182.7	2	2	Tier 1	AN02459001	HMDB0028884	Histidinyl-Glutamic acid	1.09	2.7									0.2165
A-T2115	374.4	371.6	335.621	337.628	203.127	53151	2	2	Tier 1	AN01338000		Glycyl-Lysine	4.78	6.5									0
A-919	374.5	360.6	367.166	369.175	133.107	130288	1	1	Unidentified														0.2035
A-920	374.8	360.9	392.163	394.17	158.105	7073.51	1	1	Tier 3 one-reaction											0	6	216	0.0043
A-922	375.1	361.1	446.211	448.217	212.152	11157.5	1	1	Tier 3 one-reaction											0	2	52	0.0476
A-923	375.2	361.3	377.153	379.162	143.094	16463.2	1	1	Tier 2						EF00538001		L-2-Amino-3-methylenehexanoic acid	0.95	54				0.0043
A-924	375.6	361.6	497.138	499.144	263.079	41788.3	1	1	Tier 3 one-reaction											0	4	118	0
A-925	375.9	361.9	474.067	476.074	240.009	189666	1	1	Tier 3 only two-reaction											0	0	57	0
A-927	376.7	362.7	291.08	293.086	57.0214	946700	1	1	Tier 3 one-reaction											0	5	240	0
A-928	376.9	362.9	496.189	498.196	262.131	62758.4	1	1	Tier 1	AN02141001	HMDB0011179	Prolyl-Phenylalanine	1.88	6.9									0
A-929	377	363	362.078	364.084	256.039	88712.7	2	2	Tier 3 only two-reaction											0	0	188	0
A-T2531	377.5	372.4	399.174	401.182	165.115	13527	1	1	Tier 2						AN00815000		Ephedrine	2.48	51.4				0.303
A-T1936	377.6	372.4	362.614	364.619	257.112	26551	2	2	Unidentified														0.1472
A-932	377.6	363.6	496.236	498.243	262.177	47386.2	1	1	Tier 3 one-reaction											0	3	74	0.1472
A-933	377.7	363.6	466.187	468.194	232.129	39509.8	1	1	Tier 3 only two-reaction											0	0	22	0.1082
A-935	377.8	363.8	291.107	293.114	57.0487	1.12019e+06	1	1	Unidentified														0.1472
A-936	377.9	363.8	362.112	364.118	256.107	76795.9	2	2	Tier 3 zero-reaction											1	9	425	0.1039
A-937	378.5	364.5	399.174	401.181	165.115	12628.6	1	1	Tier 2						AN00815005	C02765	(+)-Pseudoephedrine	0.2	68.3				0.1472
A-938	378.6	364.5	266.031	268.038	31.9724	23700.6	1	1	Tier 3 one-reaction											0	1	53	0
A-939	378.6	364.6	361.112	363.119	254.108	211705	2	2	Tier 3 one-reaction											0	4	97	0.1472
A-940	378.7	364.6	422.13	424.137	188.072	113727	1	1	Tier 3 only two-reaction											0	0	59	0.1472
A-942	378.9	364.8	319.141	321.148	85.0828	356759	1	1	Unidentified														0.1515
A-944	379.5	365.4	474.112	476.118	240.054	140030	1	1	Tier 3 one-reaction											0	2	62	0.1472
A-945	379.6	365.5	361.079	363.085	254.04	182529	2	2	Tier 3 one-reaction											0	7	155	0
A-946	379.8	365.7	355.103	357.11	242.09	12549.4	2	2	Tier 3 zero-reaction											1	23	540	0.1558
A-947	380	365.9	437.179	439.186	203.12	11247.5	1	1	Unidentified														0.1558
A-948	380.3	366.1	354.104	356.111	240.091	41734.4	2	2	Tier 3 one-reaction											0	1	77	0.1472
A-949	380.6	366.5	365.185	367.194	131.126	33432.4	1	1	Unidentified														0.2381
A-950	380.7	366.5	342.088	344.094	108.03	34470.2	1	1	Tier 3 only two-reaction											0	0	3	0.1515
A-951	380.9	366.8	297.114	299.12	126.111	14559.8	2	2	Unidentified														0.2035
A-952	381.1	366.9	297.086	299.092	126.055	14163.3	2	2	Tier 3 zero-reaction											2	3	96	0.1082
A-953	381.2	367.1	266.085	268.092	32.0263	2.00512e+07	1	1	Tier 3 zero-reaction											1	37	593	0.0043
A-954	381.2	367.1	369.138	371.144	135.08	65672.5	1	1	Tier 3 only two-reaction											0	0	84	0.2035
A-957	382	367.8	369.104	371.109	135.045	62780.9	1	1	Tier 3 only two-reaction											0	0	16	0.0087
A-958	382.1	367.9	383.146	385.153	149.087	33004.9	1	1	Tier 2						BP00611000	C08301	D-Cathinone	8.58	45.3				0.2554
A-959	382.3	368.1	336.114	338.121	204.112	30159.5	2	2	Tier 3 one-reaction											0	11	317	0.0563
A-965	382.5	368.3	291.08	293.087	57.0214	121050	1	1	Tier 3 one-reaction											0	5	240	0
A-971	383	368.8	335.174	337.18	101.115	159794	1	1	Unidentified														0.1472
A-977	383.4	369.2	399.133	401.141	165.074	19844.5	1	1	Tier 3 only two-reaction											0	0	31	0.0173
A-980	383.6	369.4	349.155	351.164	115.097	25818.4	1	1	Unidentified														0
A-983	383.7	369.5	370.057	372.063	271.996	32848.8	2	2	Tier 3 one-reaction											0	2	75	0.0649
A-984	383.8	369.6	383.11	385.117	149.052	26572.9	1	1	Tier 3 zero-reaction											1	9	167	0
A-985	384	369.7	371.056	373.062	273.995	8037.75	2	2	Tier 3 one-reaction											0	1	39	0.0823
A-987	384.3	370	378.641	380.647	289.166	29459.4	2	2	Tier 3 one-reaction											0	9	178	0.026
A-988	384.4	370.1	435.199	437.207	201.141	32674.6	1	1	Tier 3 only two-reaction											0	0	10	0.1688
A-989	384.6	370.3	435.159	437.166	201.1	35302.6	1	1	Tier 3 one-reaction											0	26	404	0.0087
A-990	384.7	370.4	496.049	498.056	261.991	12807.7	1	1	Tier 3 one-reaction											0	1	74	0
A-991	384.8	370.5	539.146	543.159	72.0363	12069.8	1	2	Unidentified														0.1602
A-992	385.2	370.9	382.613	384.619	148.554	9522.48	1	1	Unidentified														0.1082
A-993	385.2	370.9	451.154	453.16	217.095	16067.2	1	1	Tier 3 one-reaction											0	24	546	0.0087
A-994	385.2	370.9	478.237	480.243	244.179	5525.55	1	1	Tier 1	AN01878001	HMDB0028911	Isoleucyl-Leucine	0.06	0.4									0.1039
A-996	385.4	371.1	507.216	509.222	273.158	11624.2	1	1	Tier 3 one-reaction											0	17	222	0.0216
A-997	385.6	371.3	306.619	308.626	145.122	26031.5	2	2	Tier 3 one-reaction											0	3	82	0.0433
A-998	385.9	371.6	342.63	344.636	217.143	64412.7	2	2	Tier 1	AN01534001	HMDB0028944	Lysyl-Alanine	0.62	2.2									0.026
A-1000	386.4	372.1	496.153	498.161	262.095	8348.47	1	1	Tier 2						TA02137001		N-Acetyl-5-Hydroxy-L-tryptophan	0.64	51.8				0.2424
A-1004	387.4	373.1	512.221	514.228	278.163	33601.6	1	1	Tier 1	AN02385003	HMDB0028998	Phenylalanyl-Isoleucine	0.17	0.3									0.0087
A-1007	387.8	373.4	392.08	394.087	158.022	24443.3	1	1	Tier 2						EF00711004		Zymonic acid	0.49	45.7				0.0433
A-1009	388	373.6	402.101	404.107	168.043	10041.8	1	1	Unidentified														0.0173
A-1010	388.1	373.7	396.579	398.585	325.041	32480.9	2	2	Tier 3 one-reaction											0	1	59	0.0476
A-1011	388.3	373.9	397.579	399.585	327.04	10434.4	2	2	Tier 3 one-reaction											0	4	123	0.1039
A-1012	388.4	374	354.572	356.578	120.513	8404.24	1	1	Unidentified														0.0087
A-1014	389	374.6	416.116	418.123	182.058	123800	1	1	Tier 1	AN01052009	C05582	Homovanillic acid	0.56	7									0.0216
A-1017	389.2	374.8	329.124	331.131	190.132	208122	2	2	Tier 3 one-reaction											0	8	125	0
A-1018	389.6	375.1	503.115	507.127	36.0051	12073.8	1	2	Unidentified														0.0043
A-1020	389.8	375.3	330.126	332.131	192.135	20971.4	2	2	Tier 3 only two-reaction											0	0	56	0.013
A-1022	390	375.5	462.206	464.212	228.147	11180.9	1	1	Tier 1	AN01688002		Prolyl-Isoleucine	0.11	8.9									0.0346
A-1023	390.2	375.7	396.579	398.585	162.52	9151.45	1	1	Unidentified														0.0476
A-1024	390.2	375.8	341.604	343.611	215.092	13206.6	2	2	Tier 3 one-reaction											0	7	325	0.0303
A-1026	390.4	376.1	501.115	505.128	34.0055	122492	1	2	Tier 3 zero-reaction											1	8	427	0
A-1029	391	376.9	474.068	476.074	240.009	19633.8	1	1	Tier 3 only two-reaction											0	0	50	0.0043
A-1033	391.8	377.9	349.637	351.644	115.579	20008.1	1	1	Unidentified														0.0173
A-1035	392.1	378.3	344.604	346.61	221.09	60640.6	2	2	Tier 3 zero-reaction											7	53	725	0
A-1036	392.1	378.3	402.597	404.603	337.077	81314	2	2	Tier 3 zero-reaction											1	11	185	0.0087
A-1037	392.1	378.3	336.096	338.103	204.075	8157.03	2	2	Tier 3 zero-reaction											2	20	416	0.0909
A-1038	392.6	379	355.126	357.132	242.135	12564.2	2	2	Tier 3 only two-reaction											0	0	49	0.1602
A-1040	393	379.6	355.071	357.077	242.026	5290.07	2	2	Tier 3 one-reaction											0	1	72	0.0087
A-1041	393	379.6	267.056	269.062	32.9976	49869.1	1	1	Tier 3 only two-reaction											0	0	3	0
A-1044	393.2	379.8	494.138	496.148	260.08	12925.7	1	1	Unidentified														0.2381
A-1046	393.5	380.3	349.122	351.13	115.063	34842.9	1	1	Tier 3 zero-reaction											2	33	454	0
A-1047	393.5	380.3	399.135	401.144	165.077	15760.7	1	1	Tier 2						ED00814004	C07527	Benzocaine	5.66	30.4				0
A-1050	394	380.9	379.169	381.175	145.111	35810.8	1	1	Tier 3 zero-reaction											1	19	299	0
A-1051	394	381	352.591	354.598	237.065	30248.8	2	2	Tier 3 one-reaction											0	44	559	0
A-1052	394.3	381.4	447.651	449.658	213.593	16284.4	1	1	Unidentified														0.0216
A-1053	394.3	381.4	475.175	477.181	241.117	7737.33	1	1	Tier 3 zero-reaction											2	7	188	0.0563
A-1054	394.3	381.4	531.099	533.103	297.041	5881.5	1	1	Tier 3 one-reaction											0	2	66	0.2294
A-1055	394.3	381.4	317.096	319.102	83.0372	54417.6	1	1	Tier 3 one-reaction											0	2	198	0.0043
A-T2190	394.7	381.9	386.106	388.112	152.047	1300575	1	1	Tier 1	AN00647005		2-Hydroxyphenylacetic acid	0.86	0.1									0.1732
A-T2225	394.8	382.1	546.205	548.212	312.147	326716	1	1	Tier 1	AN02878000		Phenylalanyl-Phenylalanine	0.87	2.9									0
A-T2252	396	383.7	300.103	302.11	132.09	20377596	2	2	Tier 1	AN00423000		Ornithine	1.5	4.2									0.0087
A-1059	396.1	383.9	439.135	441.142	205.077	293897	1	1	Tier 3 one-reaction											0	9	185	0
A-1061	398.1	386.7	259.552	261.559	50.9882	8670.13	2	2	Unidentified														0
A-T2445	398.6	387.3	648.175	652.188	181.06	16454	1	2	Tier 2						AN01035001		7,8-Dihydroxanthopterin	9.62	19.6				0.4199
A-1062	398.7	387.4	469.179	471.185	235.121	8731.71	1	1	Tier 3 one-reaction											0	7	122	0.0173
A-1063	398.7	387.5	396.111	398.117	162.053	107757	1	1	Tier 3 zero-reaction											5	81	736	0
A-1065	399	387.9	348.63	350.637	114.572	95289	1	1	Unidentified														0
A-T2268	399.1	387.9	362.117	364.123	256.117	4141	2	2	Tier 1	AN02050002		Threoninyl-Histidine	1.27	3.7									0.4632
A-1066	399.1	388	348.63	350.637	229.143	198733	2	2	Tier 3 one-reaction											0	3	78	0
A-1067	399.2	388	331.08	333.087	194.043	12170.3	2	2	Tier 3 zero-reaction											8	46	516	0.0606
A-1068	399.5	388.5	378.131	380.136	288.145	13036.7	2	2	Tier 3 only two-reaction											0	0	171	0.1645
A-1069	399.6	388.7	379.168	381.175	145.11	68315.2	1	1	Tier 3 zero-reaction											1	19	300	0
A-1071	399.9	389	670.221	672.228	436.163	41686.5	1	1	Tier 3 one-reaction											0	11	350	0
A-1072	400	389.3	391.132	393.138	157.074	32316.1	1	1	Tier 3 zero-reaction											2	28	382	0
A-1073	400.3	389.6	343.104	345.11	218.091	13905.2	2	2	Tier 3 zero-reaction											2	15	425	0.1429
A-T2241	400.7	390.1	388.084	390.09	154.027	12567	1	1	Tier 1	BM00670003		2,3-Dihydroxybenzoic acid	4.03	1.1									0.4892
A-1077	401	390.6	444.111	446.118	210.053	123414	1	1	Tier 2						AN01432001		Vanilpyruvic acid	0.1	51.2				0.0087
A-1078	401.3	391	303.08	305.086	69.0217	52291.9	1	1	Tier 3 one-reaction											0	3	161	0.0043
A-1079	401.3	391	359.09	361.096	250.063	21385.3	2	2	Tier 3 zero-reaction											1	28	333	0.1602
A-1082	401.9	391.8	375.076	377.081	282.036	11359.4	2	2	Tier 3 one-reaction											0	5	101	0.0043
A-1084	402.1	392.1	380.1	382.105	146.042	24312.7	1	1	Tier 3 only two-reaction											0	0	3	0.1126
A-T2169	402.2	392.2	372.09	374.097	138.032	43193	1	1	Tier 2						AN00477007		3-Hydroxybenzoic acid	0.48	10.8				0.0606
A-1087	402.4	392.6	343.121	345.128	218.126	28201	2	2	Unidentified														0
A-1088	402.5	392.6	344.603	346.61	221.09	45127.1	2	2	Tier 3 zero-reaction											7	53	721	0
A-1089	402.6	392.7	457.065	459.072	446.014	7845.89	2	2	Tier 3 one-reaction											0	4	97	0
A-1090	402.6	392.7	494.174	496.181	260.116	99702.1	1	1	Tier 3 one-reaction											0	8	98	0
A-1091	402.6	392.7	497.141	499.147	263.082	10428.9	1	1	Tier 3 one-reaction											0	9	270	0.0996
A-1093	402.8	393	363.101	365.108	129.042	37857.1	1	1	Tier 3 zero-reaction											5	28	357	0
A-1095	404	394.6	374.069	376.076	140.011	54317.2	1	1	Tier 3 one-reaction											0	8	230	0.1861
A-1097	404.2	394.9	425.613	427.619	191.554	9089.83	1	1	Unidentified														0
A-T2307	404.3	395.1	402.1	404.107	168.042	50954	1	1	Unidentified														0
A-1099	404.4	395.2	457.065	459.072	223.007	8239.8	1	1	Tier 3 only two-reaction											0	0	10	0
A-1100	404.4	395.3	449.174	451.18	215.116	23483	1	1	Tier 3 zero-reaction											1	21	320	0
A-1101	404.5	395.4	442.133	444.138	208.074	25717.5	1	1	Tier 2						BM01407000		5-(3',4'-Dihydroxyphenyl)-gamma-valerolactone	1.76	7.1				0.0043
A-1104	404.9	395.9	349.122	351.131	115.064	30806.2	1	1	Tier 3 zero-reaction											2	33	454	0
A-1105	405.1	396.1	271.084	273.089	74.0506	14689	2	2	Unidentified														0.3377
A-1106	405.6	396.9	391.168	393.175	157.11	49454.2	1	1	Tier 3 one-reaction											0	18	261	0
A-1107	405.7	397.1	363.653	365.66	129.595	14169.3	1	1	Unidentified														0.0087
A-1108	405.8	397.2	359.152	361.16	125.094	6685.47	1	1	Unidentified														0.1126
A-1109	406.5	398.1	357.094	359.101	246.071	10655.7	2	2	Tier 3 only two-reaction											0	0	29	0.0043
A-1110	406.8	398.5	539.663	541.671	305.604	5790.82	1	1	Unidentified														0.026
A-1111	407	398.8	372.631	374.638	138.573	24780.2	1	1	Unidentified														0.1429
A-1112	407.1	398.9	430.132	432.138	196.073	66989.1	1	1	Unidentified														0
A-T2326	407.7	399.7	372.09	374.096	138.032	4730525	1	1	Tier 1	AN00477004		4-Hydroxybenzoic acid	0.13	1.1									0
A-1114	407.9	400	460.117	462.124	226.059	8425.16	1	1	Tier 3 zero-reaction											1	19	408	0
A-1115	408	400.2	355.637	357.644	243.157	403575	2	2	Tier 1	AN01861000	HMDB0028959	Lysyl-Proline	1.24	3.5									0
A-1118	408.3	400.6	599.163	603.177	132.054	22808.3	1	2	Tier 3 zero-reaction											4	12	265	0.1255
A-1120	408.5	400.9	440.116	442.123	206.058	23329	1	1	Unidentified														0.2554
A-1121	408.5	400.9	380.143	382.15	146.085	22524.8	1	1	Tier 2						BP00576001		1H-Indole-3-methanamine	1.38	22.5				0.0216
A-1124	409.1	401.6	315.085	317.091	162.053	8675.94	2	2	Tier 3 zero-reaction											5	81	735	0.0087
A-T1992	409.1	401.7	355.62	357.626	243.122	882397	2	2	Tier 2						AN01860002		Prolyl-Gamma-glutamic acid	1.48	44.4				0
A-1127	409.2	401.9	517.075	521.089	49.9652	14411.2	1	2	Unidentified														0.1515
A-1128	409.2	401.9	477.18	479.186	243.122	11555	1	1	Tier 3 one-reaction											0	8	230	0.0173
A-1129	409.2	401.9	396.111	398.118	162.053	94870	1	1	Tier 3 zero-reaction											5	81	736	0
A-1130	409.3	401.9	381.094	383.101	147.036	43439.5	1	1	Tier 3 one-reaction											0	4	142	0.1515
A-1131	409.3	402	341.622	343.628	215.127	9438.73	2	2	Tier 3 one-reaction											0	1	108	0.0043
A-T2345	409.9	402.8	307.111	309.118	146.106	20377596	2	2	Tier 1	AN00578000		Lysine	0.83	0.4									0
A-1132	410.4	403.4	384.039	386.045	149.981	57964.4	1	1	Tier 3 only two-reaction											0	0	37	0
A-1133	410.7	403.9	288.105	290.112	54.0471	19550.1	1	1	Tier 3 only two-reaction											0	0	202	0
A-1134	410.7	403.9	335.106	337.112	101.048	33061.4	1	1	Tier 3 one-reaction											0	29	443	0
A-1135	410.7	403.9	407.163	409.17	173.105	399839	1	1	Tier 3 zero-reaction											4	29	349	0
A-1136	410.9	404.1	284.109	286.115	100.1	21011.7	2	2	Tier 3 one-reaction											0	2	101	0
A-T2350	412.8	407.4	387.102	389.108	153.043	7976	1	1	Tier 1	AN00657006		3-Hydroxyanthranilic acid	3.84	1.8									0.1602
A-1141	413	406.3	427.132	429.139	193.074	245056	1	1	Tier 3 zero-reaction											3	24	362	0
A-1142	413	406.4	441.148	443.154	207.089	191695	1	1	Tier 2						BM01392003		3-Phenylpropionylglycine	0.31	70.5				0
A-1143	413.1	406.4	348.63	350.637	229.143	264271	2	2	Tier 3 one-reaction											0	3	76	0
A-1144	413.1	406.4	463.201	465.207	229.143	8501.33	1	1	Tier 3 one-reaction											0	3	76	0.0693
A-1145	413.3	406.6	462.132	464.139	228.074	10328.6	1	1	Tier 3 zero-reaction											1	27	444	0.0043
A-1146	413.4	406.8	364.099	366.105	260.081	28991.3	2	2	Tier 3 one-reaction											0	25	373	0.2078
A-1148	413.5	406.9	318.06	320.066	168.003	16235.4	2	2	Tier 3 one-reaction											0	1	15	0.013
A-1149	413.7	407	262.053	264.06	27.995	27457.5	1	1	Tier 3 zero-reaction											1	4	251	0
A-T2372	414	409.5	400.121	402.128	166.063	166200	1	1	Tier 1	BM00823005		Desaminotyrosine/3-(3-Hydroxyphenyl)propionic Acid	0.97	1.8									0.026
A-1151	414	407.4	320.095	322.101	86.0366	30031.9	1	1	Tier 3 zero-reaction											4	41	530	0.1861
A-1152	414.1	407.5	346.158	348.165	112.1	39652.7	1	1	Tier 3 only two-reaction											0	0	94	0
A-T2311	414.9	411.1	367.608	369.613	267.097	4649	2	2	Tier 1	AN02208001		Deoxyguanosine	3.86	8.5									0.3896
A-1154	415.3	408.7	344.603	346.61	221.09	19954	2	2	Tier 3 zero-reaction											7	53	721	0
A-1155	415.4	408.7	355.07	357.078	242.024	8415.59	2	2	Tier 3 one-reaction											0	1	75	0.0043
A-1156	415.4	408.8	369.067	371.074	270.018	117885	2	2	Tier 3 one-reaction											0	2	115	0
A-1157	415.4	408.8	368.068	370.074	268.019	510431	2	2	Tier 3 one-reaction											0	1	58	0
A-1158	415.5	408.8	348.63	350.637	114.572	54201.9	1	1	Unidentified														0
A-1159	415.6	409	596.728	598.735	362.67	32219.7	1	1	Unidentified														0.0087
A-1160	415.7	409.1	597.23	599.236	363.171	23840.3	1	1	Tier 3 one-reaction											0	2	98	0.0303
A-T2390	415.8	412.7	388.625	390.632	309.132	32277	2	2	Tier 1	AN02838000		Glutaminyl-Tyrosine	0.91	2									0.0216
A-T2425	416	413	367.123	369.127	266.127	5314	2	2	Unidentified														0.4545
A-1161	416.6	410	465.169	467.175	231.111	7791.64	1	1	Tier 3 zero-reaction											2	13	407	0
A-1162	416.9	410.3	405.622	407.629	343.127	16093.6	2	2	Tier 3 one-reaction											0	20	355	0
A-1163	417	410.4	423.101	425.107	189.042	86608.1	1	1	Unidentified														0
A-1166	417.2	410.6	405.622	407.629	171.564	18622.6	1	1	Unidentified														0
A-1167	417.3	410.7	404.072	406.077	170.014	8042.19	1	1	Tier 3 one-reaction											0	2	49	0.1126
A-1168	417.3	410.7	473.138	475.145	239.08	11540.8	1	1	Tier 3 one-reaction											0	17	350	0.4459
A-1170	417.4	410.8	293.113	295.12	118.11	9004.03	2	2	Tier 3 one-reaction											0	4	111	0.2338
A-1172	417.8	411.2	381.617	383.623	147.559	10121.6	1	1	Unidentified														0.013
A-T2412	417.8	416.2	381.617	383.623	295.117	10421	2	2	Tier 1	AN02626001		Asparaginyl-Tyrosine	1.02	2.1									0.2554
A-1174	418.6	412	262.587	264.594	57.0583	13796.4	2	2	Tier 3 one-reaction											0	4	250	0
A-1175	418.8	412.3	408.079	410.087	348.041	8061.35	2	2	Tier 3 one-reaction											0	9	143	0
A-T2501	419	418.3	367.11	369.116	133.053	6659	1	1	Tier 2						AN00431003		Indoxyl	5.95	4.9				0.4242
A-1177	419	412.5	476.221	478.227	242.163	6837.5	1	1	Tier 3 one-reaction											0	4	62	0.0823
A-1178	419.1	412.6	344.603	346.61	110.545	30006.4	1	1	Unidentified														0
A-1179	419.1	412.6	420.067	422.072	186.008	53856.7	1	1	Tier 3 one-reaction											0	1	59	0
A-1180	419.2	412.7	603.292	605.298	369.234	8876.48	1	1	Tier 3 one-reaction											0	2	196	0.1645
A-1181	419.2	412.7	408.128	410.132	174.069	15025.9	1	1	Unidentified														0.0216
A-1182	419.2	412.7	375.107	377.113	282.098	20387.8	2	2	Tier 3 zero-reaction											1	35	643	0
A-1183	419.3	412.8	345.127	347.133	111.068	55460.1	1	1	Tier 3 one-reaction											0	8	243	0
A-1184	419.6	413	382.084	384.09	296.051	32475.2	2	2	Tier 2						BP02636000		Caffeoylmalic acid	3.34	45.8				0
A-1185	419.7	413.2	339.101	341.108	105.043	14290	1	1	Tier 3 zero-reaction											2	21	432	0
A-1186	419.9	413.4	604.133	606.14	370.075	7119.27	1	1	Unidentified														0.2208
A-1187	420.2	413.6	586.122	588.129	352.064	7035.13	1	1	Tier 3 one-reaction											0	14	242	0.2208
A-T2429	420.3	420.6	428.116	430.124	194.058	11069	1	1	Tier 1	BP01216007		Ferulic acid	3.42	3.6									0.4286
A-1188	420.6	414.1	480.115	482.12	246.056	7198.5	1	1	Unidentified														0.4199
A-1189	420.6	414.1	362.079	364.084	256.041	12060	2	2	Tier 3 only two-reaction											0	0	113	0.1385
A-1190	420.6	414.1	356.645	358.652	245.173	29418.1	2	2	Tier 1	AN01892001	HMDB0029132	Valyl-Lysine	0.85	0.1									0
A-T2559	420.7	421.3	361.079	363.085	127.019	50270	1	1	Tier 2						BM00354000		4-Chloroaniline	4.18	16.1				0.0043
A-T1922	421	421.8	414.101	416.108	180.042	40231	1	1	Tier 2						AN01019002		2-Hydroxy-3-(4-hydroxyphenyl)propenoic acid	0.8	65.4				0.0043
A-1191	421	414.5	348.612	350.619	114.553	17389.6	1	1	Unidentified														0
A-1192	421.2	414.6	414.101	416.107	180.042	41196.4	1	1	Tier 2						AN01019004		3-Hydroxyphenylpyruvic acid	0.31	63.1				0
A-T2464	421.2	422.2	356.645	358.652	245.174	32282	2	2	Tier 1	AN01892000		Lysyl-Valine	0.83	1.8									0.039
A-1194	421.4	414.8	356.094	358.102	122.036	15026.6	1	1	Tier 2						BM00311001	C00633	4-Hydroxybenzaldehyde	2.88	0.7				0
A-1195	421.4	414.9	514.18	516.186	280.121	11134	1	1	Tier 3 one-reaction											0	1	72	0.0649
A-1196	421.6	415.1	361.127	363.134	254.136	22489.5	2	2	Tier 3 zero-reaction											1	13	216	0.013
A-1197	421.7	415.2	368.008	370.014	133.95	11783.1	1	1	Tier 3 only two-reaction											0	0	3	0.0043
A-T2161	421.7	423.1	385.12	387.128	151.063	311651	1	1	Unidentified														0
A-1198	421.7	415.2	385.121	387.128	151.063	292779	1	1	Tier 2						BP00638005	C03005	2-(Methylamino)benzoic acid	1.69	17.9				0
A-1199	421.7	415.2	439.147	441.153	205.088	19265.2	1	1	Tier 3 only two-reaction											0	0	50	0
A-1200	421.8	415.3	292.105	294.111	116.093	12015.7	2	2	Unidentified														0.013
A-1201	421.9	415.4	407.163	409.17	173.105	1.26483e+06	1	1	Tier 3 zero-reaction											4	29	349	0
A-1202	421.9	415.4	438.646	440.653	204.588	33982.1	1	1	Unidentified														0.0693
A-1203	422	415.5	262.053	264.06	27.995	94467.8	1	1	Tier 3 zero-reaction											1	4	251	0
A-1204	422.1	415.6	361.079	363.085	254.041	27880.5	2	2	Tier 3 one-reaction											0	7	159	0
A-T2082	422.4	424.3	429.144	431.152	195.089	8118	1	1	Unidentified														0.342
A-1205	422.4	415.9	356.641	358.648	245.165	41085.3	2	2	Tier 3 zero-reaction											3	16	193	0
A-1206	422.7	416.2	454.179	456.186	220.121	10337.3	1	1	Tier 3 one-reaction											0	12	156	0
A-1208	423.1	416.6	400.12	402.127	166.062	31335.8	1	1	Tier 1	BP00823021	HMDB0041683	2-(4-Hydroxyphenyl)propionic acid	3.18	3.3									0
A-1209	423.1	416.6	286.098	288.105	104.08	22726.1	2	2	Unidentified														0
A-1210	423.1	416.6	285.098	287.105	102.08	197227	2	2	Tier 3 one-reaction											0	10	214	0
A-T2438	423.2	425.7	355.637	357.644	243.158	421592	2	2	Tier 1	AN01861001		Prolyl-Lysine	1.45	5.6									0
A-1212	423.4	416.9	421.143	423.149	187.084	7571.78	1	1	Tier 3 zero-reaction											1	32	495	0
A-1214	423.5	417	372.631	374.637	138.573	19672.5	1	1	Unidentified														0.3939
A-1215	423.6	417.2	448.165	450.171	214.106	13654.2	1	1	Tier 2						ED01487001		1-hydroxytacrine	9.32	12.7				0
A-1216	423.9	417.4	341.111	343.118	214.106	47459.5	2	2	Tier 3 one-reaction											0	1	160	0
A-1217	424.5	418.1	349.122	351.131	115.064	26144.2	1	1	Tier 3 zero-reaction											2	33	454	0
A-1218	424.6	418.2	372.617	374.624	138.558	16772.3	1	1	Unidentified														0
A-T2191	424.7	428.3	413.152	415.159	179.095	107596	1	1	Tier 2						AN01013000		N-Acetyl-Tyramine	1.58	30				0.0043
A-1219	424.7	418.3	397.625	399.632	163.566	12227.2	1	1	Unidentified														0.013
A-1220	424.8	418.3	375.076	377.082	282.035	18898.6	2	2	Tier 3 one-reaction											0	5	98	0.0173
A-T2444	425.1	429	370.11	372.117	136.052	415772	1	1	Tier 2						AN00460001		4-Hydroxyphenylacetaldehyde	0.19	7.4				0.2078
A-1222	425.2	418.8	418.096	420.102	184.037	60294.8	1	1	Tier 3 zero-reaction											1	19	285	0.026
A-1223	425.7	419.3	286.58	288.586	105.043	9678.33	2	2	Tier 3 zero-reaction											2	21	432	0
A-1224	425.9	419.5	336.116	338.124	204.116	12406.1	2	2	Tier 3 one-reaction											0	1	64	0.2165
A-1225	426.2	419.8	344.566	346.572	221.015	6411.63	2	2	Tier 3 only two-reaction											0	0	10	0.0087
A-1226	426.4	420	341.621	343.628	215.125	30484.8	2	2	Tier 3 one-reaction											0	1	104	0.0087
A-T2404	426.7	431.3	409.125	411.131	175.063	904086	1	1	Unidentified														0.0043
A-1228	426.8	420.4	383.083	385.088	149.024	14546.9	1	1	Tier 3 only two-reaction											0	0	14	0
A-T2519	426.9	431.4	389.117	391.123	310.116	512318	2	2	Tier 1	AN02849001		Glutamyl-Tyrosine	2.41	1.5									0.0043
A-1230	426.9	420.5	389.117	391.123	310.118	499053	2	2	Tier 1	AN02849002	HMDB0029104	Tyrosyl-Glutamic acid	1.45	3.3									0.0043
A-1231	426.9	420.5	377.153	379.159	143.094	42184.7	1	1	Tier 3 zero-reaction											1	19	347	0.026
A-1233	427	420.6	457.065	459.071	446.014	9962.13	2	2	Tier 3 one-reaction											0	4	98	0
A-T1961	427	431.5	415.132	417.139	181.074	11022	1	1	Tier 2						BM01037000		N-Hydroxy-L-phenylalanine	1.37	67				0.0649
A-1235	427.2	420.8	327.643	329.649	187.168	293168	2	2	Tier 2						AN01117001	C01029	N8-Acetyl-spermidine	0.03	14.1				0
A-1236	427.2	420.8	421.227	423.233	187.168	20535.4	1	1	Tier 3 zero-reaction											2	3	31	0
A-1238	427.5	421.1	336.123	338.128	204.13	18130.2	2	2	Tier 3 only two-reaction											0	0	14	0.1472
A-1239	427.7	421.3	542.172	546.186	75.0631	8822.08	1	2	Unidentified														0
A-1241	428.2	421.9	357.094	359.1	246.071	11207	2	2	Tier 3 only two-reaction											0	0	28	0
A-1242	428.7	422.3	539.664	541.671	305.606	9296.31	1	1	Unidentified														0.2641
A-T2523	429	432.9	367.105	369.11	266.09	24415	2	2	Tier 2						PR02197000		N2'-Acetyl-5'-Hydroxykynurenine	4.36	3.1				0.0693
A-1244	429	422.7	460.118	462.124	226.059	19304.8	1	1	Tier 3 zero-reaction											1	19	405	0.0043
A-1246	429.1	422.7	291.08	293.087	114.044	19682.8	2	2	Tier 3 zero-reaction											2	12	251	0
A-1247	429.1	422.8	356.093	358.1	244.07	297050	2	2	Tier 3 zero-reaction											2	29	464	0
A-1248	429.2	422.8	366.101	368.106	132.043	118532	1	1	Tier 3 zero-reaction											7	69	753	0
A-1249	429.2	422.8	540.166	542.173	306.107	6606.68	1	1	Unidentified														0.2684
A-1250	429.2	422.8	318.08	320.086	84.0212	40574.3	1	1	Tier 3 one-reaction											0	13	309	0
A-1251	429.2	422.8	511.157	513.163	277.098	21411.3	1	1	Tier 3 one-reaction											0	10	194	0.0736
A-T2109	429.3	433.1	348.59	350.596	229.059	11193	2	2	Unidentified														0.4113
A-1253	429.6	423.2	389.618	391.625	155.56	41917.9	1	1	Unidentified														0
A-1254	429.7	423.3	438.646	440.653	204.588	19459.7	1	1	Unidentified														0.0693
A-1255	429.7	423.4	419.175	421.181	185.116	21076.1	1	1	Tier 3 one-reaction											0	3	129	0
A-1257	430	423.6	363.653	365.66	259.19	40996.4	2	2	Tier 1	AN02095000	HMDB0028912	Isoleucyl-Lysine	0.21	10									0
A-1258	430.1	423.7	338.069	340.075	208.02	14836.6	2	2	Tier 3 one-reaction											0	10	145	0
A-T2528	430.1	433.7	382.11	384.115	296.101	16899	2	2	Tier 1	AN02641000		Aspartyl-Tyrosine	4.72	4									0.0519
A-1259	430.2	423.8	465.18	467.186	231.122	7675.86	1	1	Tier 3 one-reaction											0	5	201	0.2641
A-1260	430.6	424.3	380.645	382.652	293.174	15412.9	2	2	Tier 2						AN02595001		Phenylalanyl-Lysine	0.2	9.2				0.0216
A-1261	430.7	424.3	305.611	307.617	143.106	180923	2	2	Tier 3 one-reaction											0	3	94	0.0043
A-1262	430.8	424.5	487.109	489.115	253.05	1.03789e+06	1	1	Tier 3 one-reaction											0	1	59	0
A-1263	431	424.6	442.078	444.084	208.019	6794.79	1	1	Tier 3 only two-reaction											0	0	15	0
A-1264	431.1	424.8	285.593	287.599	103.069	7160.38	2	2	Unidentified														0.1082
A-T2497	431.2	434.4	389.128	391.134	155.07	3652671	1	1	Tier 1	AN00684000		Histidine	0.83	7.6									0.0173
A-1266	431.3	425	298.112	300.118	128.107	75093.4	2	2	Tier 3 one-reaction											0	4	44	0.0649
A-1270	431.8	425.5	509.091	511.097	275.033	36374.2	1	1	Tier 3 one-reaction											0	3	168	0
A-1271	431.9	425.6	303.08	305.087	69.0216	30295.9	1	1	Tier 3 one-reaction											0	3	161	0
A-1273	431.9	425.6	451.649	453.655	217.59	10223.5	1	1	Unidentified														0.2381
A-T2216	432.1	435.1	409.123	411.129	175.063	477036	1	1	Tier 2						AN00956002		5-Hydroxyindoleacetaldehyde	4.67	34.9				0
A-1275	432.1	425.8	407.163	409.169	173.105	12383.1	1	1	Tier 3 zero-reaction											4	29	349	0
A-1279	433.1	426.9	262.054	264.06	27.9953	61955.5	1	1	Unidentified														0
A-1280	433.3	427	420.195	422.202	186.137	27800.3	1	1	Tier 3 one-reaction											0	4	105	0
A-1285	434	427.7	595.215	599.229	128.106	24492.6	1	2	Tier 3 one-reaction											0	2	41	0
A-1286	434	427.8	346.074	348.081	112.016	112731	1	1	Tier 3 zero-reaction											2	8	299	0
A-1288	434.8	428.5	362.645	364.652	128.587	18784.6	1	1	Unidentified														0.013
A-1289	434.9	428.7	522.168	524.175	288.11	11696.9	1	1	Tier 3 one-reaction											0	4	168	0.2338
A-1290	435.1	428.8	455.163	457.17	221.105	491079	1	1	Tier 3 one-reaction											0	16	156	0
A-1291	435.2	428.9	517.074	519.08	283.016	37238.1	1	1	Tier 3 one-reaction											0	2	69	0.013
A-1292	435.2	429	307.147	309.154	73.0891	225770	1	1	Tier 2						AN00067000	C14422	Diethylamine	0.32	1.9				0
A-1293	435.2	429	351.131	353.14	117.073	21181.6	1	1	Unidentified														0
A-1295	436.1	429.8	379.168	381.175	145.11	227789	1	1	Tier 3 zero-reaction											1	19	300	0
A-1296	436.4	430.2	395.106	397.113	161.048	80264.8	1	1	Tier 1	BP00751000	C19837	Indole-3-carboxylic acid	0.18	2.6									0
A-T2384	436.4	438.1	395.106	397.113	161.048	80272	1	1	Tier 2						AN00751004		4,8-Dihydroxyquinoline	0.9	23.1				0
A-1297	436.6	430.4	398.055	400.061	163.997	33680.2	1	1	Tier 3 one-reaction											0	1	88	0
A-1300	437.4	431.2	398.019	400.025	163.96	24849	1	1	Tier 3 only two-reaction											0	0	9	0
A-1301	437.4	431.2	266.084	268.091	32.0262	1.14976e+06	1	1	Tier 3 zero-reaction											1	37	593	0
A-1302	437.6	431.4	362.627	364.634	257.138	57346.6	2	2	Tier 3 one-reaction											0	6	185	0
A-1303	437.7	431.5	397.082	399.087	326.046	11519.6	2	2	Tier 3 one-reaction											0	1	114	0.0043
A-1304	437.8	431.6	396.081	398.088	324.046	47264.5	2	2	Tier 3 one-reaction											0	5	156	0
A-1305	438.2	432	457.065	459.072	446.014	10825.8	2	2	Tier 3 one-reaction											0	4	98	0
A-1306	438.2	432	424.095	426.103	190.037	7834.26	1	1	Tier 3 only two-reaction											0	0	89	0.2251
A-1307	438.4	432.2	349.121	351.131	115.063	18254.3	1	1	Tier 3 zero-reaction											2	33	454	0
A-1308	438.6	432.4	602.919	604.926	368.861	17199.5	1	1	Unidentified														0.1515
A-1309	438.6	432.4	602.585	604.592	368.527	13647.2	1	1	Unidentified														0.1818
A-1311	438.8	432.6	393.184	395.191	159.126	126897	1	1	Tier 1	AN00726001	HMDB0000991	2-Aminooctanoic acid	0.2	3									0
A-1312	438.8	432.7	457.065	459.071	223.007	10941.2	1	1	Tier 3 only two-reaction											0	0	10	0
A-1313	439.2	433	342.132	344.139	216.148	182785	2	2	Tier 3 one-reaction											0	15	108	0.0087
A-1314	439.4	433.2	372.618	374.625	138.56	27940	1	1	Unidentified														0
A-1315	439.8	433.6	414.1	416.107	180.042	20284.5	1	1	Tier 3 zero-reaction											7	39	335	0
A-1317	440.3	434.1	479.185	481.191	245.126	14526.1	1	1	Tier 3 one-reaction											0	18	315	0
A-1318	440.4	434.2	364.614	366.621	261.112	87151.3	2	2	Tier 3 one-reaction											0	9	127	0
A-1320	441.1	435	487.109	489.115	253.051	114486	1	1	Tier 3 one-reaction											0	1	58	0
A-1321	441.2	435	377.153	379.16	143.094	102204	1	1	Tier 3 zero-reaction											1	19	347	0.013
A-1323	441.7	435.6	437.117	439.124	203.058	8143.12	1	1	Tier 3 one-reaction											0	14	131	0.2294
A-1324	441.8	435.7	303.116	305.123	69.0574	62966.3	1	1	Tier 3 one-reaction											0	2	182	0
A-1325	442.1	436	321.109	323.115	174.101	519679	2	2	Tier 3 zero-reaction											1	35	280	0
A-1326	442.1	436	548.185	550.191	314.127	159970	1	1	Tier 3 one-reaction											0	2	142	0
A-1327	442.2	436.1	451.649	453.655	217.591	12115.9	1	1	Unidentified														0.2381
A-1328	442.2	436.1	431.083	433.088	197.025	11129.3	1	1	Tier 3 one-reaction											0	3	45	0.1212
A-1329	442.5	436.3	356.093	358.1	244.069	32253	2	2	Tier 3 zero-reaction											2	29	472	0.0043
A-1330	442.6	436.5	523.255	525.262	289.197	10880	1	1	Tier 3 one-reaction											0	1	6	0.0346
A-1333	443	436.9	335.106	337.113	202.096	166879	2	2	Tier 3 one-reaction											0	19	392	0
A-1334	443.1	437	502.128	504.134	268.07	31957.7	1	1	Tier 2						BP02218001		Formononetin	8.02	43.8				0
A-T2566	443.7	443.2	363.653	365.66	259.19	19023	2	2	Tier 1	AN02095002		Lysyl-Isoleucine	0.82	2.6									0.1602
A-1335	443.7	437.6	322.109	324.115	176.101	26572.3	2	2	Unidentified														0
A-1336	443.9	437.8	375.121	377.126	282.125	9243.65	2	2	Tier 1	AN02430001	HMDB0029115	Tyrosyl-Threonine	4.04	4.4									0.0346
A-T2274	443.9	443.4	375.623	377.627	283.128	4051	2	2	Tier 2						PR02445000		N-Acetyl-Tetrahydrobiopterin	3.62	41				0.4589
A-1337	443.9	437.8	345.091	347.097	111.033	177820	1	1	Tier 2						AN00232001	C03056	2,6-Dihydroxypyridine	1.62	70.7				0
A-1338	444	437.9	298.088	300.094	128.059	1.5757e+07	2	2	Tier 3 zero-reaction											1	16	276	0
A-1339	444	438	362.117	364.123	128.058	249839	1	1	Tier 3 zero-reaction											1	16	273	0
A-1340	445.1	439	384.128	386.133	150.07	36484	1	1	Tier 2						BP00626013	C16706	4-Hydroxydihydrocinnamaldehyde	4.01	11.1				0
A-1341	445.4	439.4	316.094	318.099	164.071	49156.2	2	2	Tier 3 one-reaction											0	6	169	0.0866
A-1343	445.5	439.4	338.09	340.094	208.063	25119.9	2	2	Tier 3 only two-reaction											0	0	57	0.0043
A-1344	445.8	439.7	362.627	364.634	128.569	50777.9	1	1	Unidentified														0
A-1346	446.2	440.1	271.099	273.107	74.0818	10616.7	2	2	Tier 2						AN00074001		1,2 Diaminopropane	4.61	22.8				0.1169
A-1347	446.3	440.3	440.2	442.207	206.142	19577.4	1	1	Unidentified														0.3377
A-1349	446.5	440.4	335.052	337.058	100.994	12160.9	1	1	Tier 3 only two-reaction											0	0	69	0.026
A-1350	446.7	440.6	374.107	376.112	140.049	17582.9	1	1	Tier 2						EF00504004		Ethyl maltol	4.47	32.8				0.1472
A-1351	446.8	440.8	510.205	512.212	276.147	11878.7	1	1	Tier 3 one-reaction											0	5	117	0.1775
A-1352	446.9	440.9	335.106	337.113	101.048	113008	1	1	Tier 3 one-reaction											0	29	443	0
A-1353	447	441	370.111	372.117	136.053	184927	1	1	Tier 2						BM00460007	C14087	3-Methylsalicylaldehyde	0.19	0.5				0
A-1354	447.2	441.2	266.084	268.091	32.0262	982068	1	1	Tier 3 zero-reaction											1	37	593	0
A-1355	447.3	441.3	321.125	323.132	87.0664	15302.1	1	1	Tier 3 only two-reaction											0	0	1	0
A-1356	447.5	441.5	285.098	287.105	102.079	43974.1	2	2	Tier 3 one-reaction											0	10	214	0
A-1357	447.6	441.5	436.169	438.175	202.11	14050.8	1	1	Tier 2						EF01322000		Tetrahydroharmol	0.3	55				0.0043
A-T2596	447.7	446	363.652	365.659	259.19	19677	2	2	Tier 1	AN02095003		Lysyl-Leucine/Leucyl-Lysine	3.97	1.4									0.2121
A-1359	447.8	441.7	345.095	347.102	222.074	89406.2	2	2	Tier 3 zero-reaction											1	53	684	0
A-1360	447.8	441.8	292.106	294.112	116.094	52065.7	2	2	Tier 3 zero-reaction											1	9	187	0
A-T2293	447.9	446.2	346.097	348.102	224.08	15027	2	2	Tier 2						AN01634001		5-Hydroxykynurenine	6.01	43.1				0.2121
A-1361	447.9	441.9	457.065	459.072	446.014	10318.2	2	2	Tier 3 one-reaction											0	4	97	0
A-1362	447.9	441.9	421.179	423.185	187.121	2.07164e+06	1	1	Tier 3 one-reaction											0	22	261	0
A-1363	448	442	438.122	440.128	204.064	20115.1	1	1	Tier 3 one-reaction											0	19	472	0
A-T2136	448.1	446.3	443.161	445.168	209.105	10296	1	1	Tier 2						PR01420000		N-Acetyl-3-Methoxytyramine	5.26	69.3				0.0216
A-T2612	448.5	446.6	421.122	423.128	187.063	25776	1	1	Tier 1	BM01113000		Indoleacrylic acid	2.07	0.3									0.3074
A-1364	449.3	443.3	278.091	280.097	88.0648	15556.4	2	2	Tier 3 only two-reaction											0	0	4	0
A-1365	449.4	443.4	328.134	330.141	188.152	24456	2	2	Tier 2						AN01138001	C01037	7,8-Diaminononanoic acid	1.06	13.8				0
A-1368	449.4	443.4	358.122	360.128	124.063	11910.1	1	1	Tier 3 zero-reaction											1	10	234	0.0433
A-1369	449.7	443.7	308.092	310.099	148.067	23856.6	2	2	Tier 3 one-reaction											0	1	63	0
A-1370	450	444	420.322	422.327	186.264	8787.45	1	1	Unidentified														0.0043
A-1371	450	444	365.152	367.159	131.094	20425.9	1	1	Tier 3 zero-reaction											6	36	394	0
A-1372	450	444	406.568	408.574	345.019	12984.4	2	2	Tier 3 one-reaction											0	1	64	0.039
A-1373	450.1	444.1	516.195	518.201	282.136	14625.4	1	1	Tier 3 one-reaction											0	1	89	0.0823
A-1374	450.1	444.1	405.568	407.574	343.019	45611.2	2	2	Tier 3 only two-reaction											0	0	72	0
A-1375	450.2	444.3	336.073	338.08	102.014	33071.7	1	1	Tier 3 one-reaction											0	2	52	0.2684
A-1376	450.6	444.6	285.098	287.105	102.08	432946	2	2	Tier 3 one-reaction											0	10	214	0
A-1377	450.6	444.6	368.071	370.076	134.013	9661.71	1	1	Tier 3 only two-reaction											0	0	16	0.039
A-1378	450.6	444.7	286.098	288.104	104.08	44907	2	2	Unidentified														0
A-1380	451.3	445.4	548.221	550.228	314.163	36808.2	1	1	Tier 3 one-reaction											0	4	93	0.2121
A-1381	451.6	445.6	271.575	273.581	75.0323	1.13459e+06	2	2	Tier 3 zero-reaction											1	21	438	0
A-1382	451.7	445.8	306.085	308.092	144.054	16556.7	2	2	Tier 3 one-reaction											0	15	288	0.0476
A-T2587	451.7	448.8	353.107	355.113	238.095	38343	2	2	Tier 1	AN01801001		Tyrosyl-Glycine	3.77	6.6									0.0216
A-T2503	451.7	448.8	353.608	355.615	239.102	20005	2	2	Tier 2						AN01811004		7,8-Dihydrobiopterin	4.47	27.7				0.2597
A-1383	452	446	481.146	483.152	247.088	6868.49	1	1	Tier 3 one-reaction											0	3	203	0.1126
A-1384	452	446.1	336.09	338.096	102.031	59739.6	1	1	Tier 3 zero-reaction											6	52	600	0.039
A-1385	452.1	446.1	378.083	380.089	144.025	23562.5	1	1	Tier 3 one-reaction											0	1	42	0.316
A-1386	452.1	446.2	324.073	326.079	90.0144	51939	1	1	Tier 3 one-reaction											0	2	74	0
A-1387	452.2	446.3	520.142	522.149	286.084	26910.6	1	1	Unidentified														0
A-1388	452.4	446.5	328.116	330.123	188.116	1.19733e+06	2	2	Tier 3 zero-reaction											3	24	212	0
A-1389	452.4	446.5	414.146	416.153	180.087	11164.6	1	1	Tier 3 only two-reaction											0	0	12	0.039
A-1391	452.6	446.6	336.588	338.594	102.53	15059.1	1	1	Unidentified														0.0216
A-1392	452.7	446.8	309.087	311.093	150.056	12329.8	2	2	Tier 3 only two-reaction											0	0	19	0.0216
A-1393	453	447.1	348.114	350.122	228.111	31758.4	2	2	Tier 3 zero-reaction											1	8	297	0.0043
A-T2477	453.2	449.9	321.568	323.575	175.024	44449	2	2	Unidentified														0.2294
A-1394	453.3	447.4	312.601	314.608	157.085	222948	2	2	Tier 3 one-reaction											0	12	214	0
A-1396	453.5	447.5	321.067	323.073	174.017	122964	2	2	Tier 3 zero-reaction											3	16	176	0
A-1397	453.6	447.7	451.648	453.655	217.59	90269.5	1	1	Unidentified														0.026
A-1399	453.6	447.7	452.15	454.156	218.091	54628.4	1	1	Tier 3 zero-reaction											2	15	425	0.0433
A-1401	454	448.1	596.267	598.274	362.209	21358.9	1	1	Tier 3 zero-reaction											3	40	403	0.0519
A-1402	454.1	448.2	333.163	335.169	99.1048	11333.9	1	1	Tier 2						EF00161001		2-Methylpiperidine	0.11	3.7				0.0909
A-1404	454.4	448.5	292.088	294.095	116.059	19614	2	2	Tier 3 one-reaction											0	12	310	0.0043
A-1405	454.6	448.8	336.588	338.594	205.059	15438.5	2	2	Tier 3 zero-reaction											1	20	479	0.026
A-1406	454.7	448.8	438.646	440.653	204.588	23016.3	1	1	Unidentified														0.1212
A-1407	454.8	448.9	423.141	425.147	189.082	31868.8	1	1	Tier 3 zero-reaction											1	1	106	0
A-1408	455.1	449.2	329.116	331.123	190.115	23584.3	2	2	Tier 3 only two-reaction											0	0	32	0
A-1409	455.3	449.4	534.206	536.212	300.147	27510.6	1	1	Tier 3 one-reaction											0	3	115	0.1861
A-T2175	455.4	451.4	307.111	309.117	146.106	785974	2	2	Tier 2						AN00578004		(3S)-3,6-Diaminohexanoic acid	2.37	63.2				0.3247
A-T2327	455.4	451.4	307.111	309.117	146.106	785974	2	2	Unidentified														0.3247
A-1413	455.6	449.7	362.645	364.652	128.587	38362.3	1	1	Unidentified														0
A-1415	455.7	449.9	386.106	388.112	152.048	46243.4	1	1	Unidentified														0
A-1416	455.8	449.9	544.19	546.196	310.132	74324.4	1	1	Tier 3 one-reaction											0	2	87	0
A-1418	456.5	450.7	378.147	380.155	144.088	20713.3	1	1	Unidentified														0.0087
A-T2422	456.6	452.3	314.118	316.125	160.121	5053737	2	2	Tier 2						AN00744000		N(6)-Methyllysine	0.1	40.3				0
A-1419	456.6	450.8	306.103	308.11	144.09	3.6341e+06	2	2	Tier 3 one-reaction											0	17	254	0
A-1421	456.6	450.8	394.179	396.186	160.12	45013.2	1	1	Tier 3 zero-reaction											2	12	167	0
A-1422	457.5	451.7	410.117	412.123	176.059	15199.6	1	1	Tier 3 one-reaction											0	8	155	0.0909
A-1423	457.6	451.8	388.086	390.091	154.027	13669.1	1	1	Tier 3 zero-reaction											3	13	312	0.29
A-1425	458.1	452.2	347.105	349.114	113.047	20447.8	1	1	Tier 3 zero-reaction											2	20	306	0.0476
A-1427	458.4	452.6	457.065	459.072	446.014	9627.11	2	2	Tier 3 one-reaction											0	4	97	0
A-T2724	458.4	453.6	278.108	280.116	88.1	215077	2	2	Tier 1	AN00122000		Putrescine	0.29	6.9									0.0173
A-1428	458.5	452.7	453.188	455.194	219.129	9745.67	1	1	Tier 1	ED01568000	HMDB0042008	Ritalinic acid	7.08	10									0.0087
A-T2532	458.7	453.8	318.594	320.601	169.074	26612	2	2	Tier 2						AN00876002		L-Noradrenaline	4.03	29.4				0.2511
A-1429	458.9	453.1	297.614	299.621	127.111	26149.4	2	2	Tier 3 one-reaction											0	2	71	0.0087
A-1430	458.9	453.1	356.095	358.101	122.037	1.90121e+06	1	1	Tier 2						BM00311000	C03067	3-Hydroxybenzaldehyde	0.49	31.4				0
A-1432	459.6	453.8	350.051	352.058	115.993	17010.3	1	1	Tier 3 only two-reaction											0	0	41	0
A-1434	459.8	454	344.084	346.091	220.052	13031.2	2	2	Tier 3 one-reaction											0	14	268	0
A-T2238	460	454.7	400.121	402.129	166.063	13492	1	1	Tier 2						AN00823015		3-(2-Hydroxyphenyl)propanoic acid	1	60.6				0.3506
A-1435	460.1	454.3	334.122	336.129	200.127	43986.4	2	2	Tier 3 one-reaction											0	3	88	0.0736
A-1436	460.5	454.8	548.185	550.191	314.127	119808	1	1	Tier 3 one-reaction											0	2	142	0
A-1437	460.6	454.8	401.127	403.134	167.069	30611.1	1	1	Tier 3 one-reaction											0	20	251	0.1861
A-1438	460.7	454.9	312.046	314.051	77.9873	10050.2	1	1	Tier 3 one-reaction											0	1	36	0
A-1440	460.7	455	347.622	349.629	227.127	54150.4	2	2	Tier 3 one-reaction											0	2	146	0
A-1441	461	455.2	365.099	367.105	131.041	86862.1	1	1	Tier 3 one-reaction											0	2	81	0.2078
A-1442	461.4	455.8	365.152	367.159	131.094	18539.5	1	1	Tier 3 zero-reaction											6	36	394	0
A-1443	461.4	455.8	623.211	627.225	156.101	11205.5	1	2	Tier 3 one-reaction											0	4	135	0.026
A-1444	461.5	456.1	458.162	460.168	224.103	7114	1	1	Unidentified														0.0433
A-1445	461.7	456.4	303.115	305.123	69.057	96744.3	1	1	Unidentified														0
A-T2183	462.1	457.4	383.107	385.113	149.048	155828	1	1	Tier 2						AN00606003		2,3-Dihydroxyindole	1.64	68.4				0.3203
A-T2675	462.7	458.6	324.105	326.11	180.09	26795	2	2	Tier 2						AN01029003		5-Hydroxykynurenamine	4.34	4.1				0.2641
A-1446	462.7	458.4	433.099	435.103	199.04	10264.9	1	1	Tier 3 one-reaction											0	2	78	0
A-1447	462.7	458.4	382.603	384.61	297.09	329327	2	2	Tier 3 zero-reaction											1	10	281	0.0433
A-1449	463.1	459.2	335.142	337.149	101.084	73455.9	1	1	Tier 3 one-reaction											0	20	342	0
A-1450	463.5	459.9	379.111	381.118	145.053	23914.6	1	1	Tier 3 one-reaction											0	9	130	0.0303
A-1451	463.5	459.9	360.635	362.642	253.153	36831.6	2	2	Tier 3 one-reaction											0	2	84	0
A-1452	463.5	459.9	457.065	459.071	223.007	8769	1	1	Tier 3 only two-reaction											0	0	10	0
A-1453	463.8	460.5	408.079	410.086	348.041	12269.7	2	2	Tier 3 one-reaction											0	5	123	0.0043
A-1455	464.3	461.4	328.116	330.123	188.116	150535	2	2	Tier 3 zero-reaction											3	24	212	0
A-T2595	464.3	461.6	367.104	369.109	266.09	9098	2	2	Tier 2						PR02197001		N2-Acetyl-5'-Hydroxykynurenine	1.56	18.2				0.3247
A-1456	464.3	461.5	264.585	266.591	61.0531	532177	2	2	Tier 3 zero-reaction											1	15	349	0
A-1458	464.7	462.2	382.603	384.61	148.545	40117.7	1	1	Unidentified														0.0433
A-T2879	465.7	464.2	373.086	375.092	139.027	21725	1	1	Unidentified														0.1169
A-1460	465.7	464.1	321.067	323.074	174.017	5794.64	2	2	Tier 3 zero-reaction											3	16	176	0.0043
A-1461	466.7	466	315.085	317.092	162.053	45641.2	2	2	Tier 3 zero-reaction											5	81	736	0
A-T2703	466.9	466.5	316.593	318.6	165.065	26545	2	2	Tier 1	AN00812000		7-Methylguanine	4.31	3.4									0.4156
A-1462	466.9	466.4	342.114	344.12	216.111	166409	2	2	Tier 3 one-reaction											0	15	319	0
A-1463	466.9	466.5	534.204	536.212	300.146	23515.3	1	1	Tier 3 one-reaction											0	7	221	0.2121
A-1464	467.1	466.8	316.092	318.099	164.067	65395.7	2	2	Tier 3 zero-reaction											6	67	613	0.026
A-1465	467.6	467.7	445.653	447.66	211.595	10283.4	1	1	Unidentified														0.4156
A-1466	467.6	467.9	347.622	349.628	113.564	29747.7	1	1	Unidentified														0
A-1467	467.8	468.1	349.158	351.164	115.1	1.14956e+06	1	1	Tier 3 one-reaction											0	21	290	0
A-1469	467.9	468.3	278.582	280.589	89.0481	13596.7	2	2	Tier 3 zero-reaction											4	38	514	0.0087
A-1470	468.1	468.8	283.586	285.594	49.5277	28138.6	1	1	Unidentified														0
A-1472	468.6	469.7	540.157	542.163	306.099	6849.48	1	1	Tier 3 one-reaction											0	4	267	0.2857
A-T2761	468.7	469.9	408.159	410.166	174.1	23470	1	1	Tier 1	AN00943007		Gly-Norvaline	5.13	0.3									0.381
A-1473	469.1	470.7	337.079	339.088	206.042	9431.57	2	2	Tier 3 zero-reaction											4	21	370	0.2424
A-1475	469.3	471	317.132	319.138	83.0732	1.67787e+06	1	1	Tier 3 one-reaction											0	2	188	0
A-T2788	469.3	471	310.577	312.584	153.043	5092	2	2	Tier 2						BM00657002		3-Amino-4-hydroxybenzoic acid	6.61	1.8				0.4632
A-1476	469.4	471.2	347.622	349.628	227.127	39999.7	2	2	Tier 3 one-reaction											0	2	146	0
A-1480	469.6	471.7	451.648	453.655	217.59	44924.8	1	1	Unidentified														0.0649
A-1481	470.1	472.5	324.577	326.584	181.038	10792.7	2	2	Tier 3 zero-reaction											1	18	293	0.1126
A-1482	470.2	472.8	283.581	285.587	99.0446	48835	2	2	Tier 3 only two-reaction											0	0	7	0
A-1483	470.7	473.7	335.125	337.131	202.133	1.41941e+06	2	2	Tier 3 one-reaction											0	14	194	0
A-1484	470.7	473.7	436.19	438.196	202.131	39122.6	1	1	Tier 3 one-reaction											0	14	195	0
A-1485	471.1	474.6	438.646	440.653	204.588	21105.3	1	1	Unidentified														0.0866
A-1486	471.4	475	632.206	634.212	398.147	12804	1	1	Tier 3 one-reaction											0	9	318	0.2208
A-T2586	471.5	475.2	338.101	340.107	208.085	163164	2	2	Tier 2						AN01408002		Formyl-5-hydroxykynurenamine	2.94	27.8				0
A-1488	471.7	475.7	493.2	495.207	259.142	13199	1	1	Tier 3 one-reaction											0	16	274	0
A-1489	472	476.3	286.598	288.605	105.079	168218	2	2	Tier 3 zero-reaction											1	14	279	0
A-1490	472.1	476.3	321.127	323.133	87.0691	43515.2	1	1	Tier 3 zero-reaction											1	29	397	0
A-1491	472.1	476.4	287.598	289.604	107.079	21875.4	2	2	Unidentified														0
A-1492	472.4	477	350.111	352.119	232.106	5333.15	2	2	Tier 3 zero-reaction											2	20	373	0.2727
A-1493	472.4	477	385.12	387.128	151.062	13788.2	1	1	Tier 3 one-reaction											0	1	15	0.0043
A-1495	472.8	477.7	319.073	321.079	170.029	120059	2	2	Tier 3 only two-reaction											0	0	2	0
A-1496	472.8	477.8	668.062	670.069	868.007	18884.9	2	2	Tier 3 only two-reaction											0	0	12	0.1905
A-1497	472.8	477.8	667.812	669.818	433.753	24231.7	1	1	Unidentified														0.1861
A-1498	473	478.2	266.084	268.091	32.0262	750868	1	1	Tier 3 zero-reaction											1	37	593	0
A-1500	474.2	480.4	437.117	439.124	203.059	9473.97	1	1	Tier 3 one-reaction											0	14	131	0.1645
A-1501	474.6	481.3	394.096	396.105	320.075	12391.7	2	2	Tier 3 one-reaction											0	6	235	0.0952
A-1502	475.3	482.6	260.11	262.117	26.052	19246.9	1	1	Unidentified														0
A-1503	475.5	482.9	314.077	316.084	160.037	36994.2	2	2	Tier 3 zero-reaction											2	39	469	0.0216
A-1504	475.5	482.9	324.072	326.079	90.0139	172653	1	1	Tier 3 one-reaction											0	2	76	0
A-1505	475.6	483	292.106	294.113	116.095	4.48244e+06	2	2	Tier 3 zero-reaction											1	9	187	0
A-1506	475.6	483.1	565.194	569.207	98.0843	47476.2	1	2	Tier 3 one-reaction											0	1	121	0
A-1507	475.7	483.4	283.101	285.108	98.0849	37970.2	2	2	Tier 3 one-reaction											0	1	121	0.0216
A-1508	475.8	483.5	365.151	367.159	131.093	15476	1	1	Unidentified														0.0693
A-1509	476.2	484.1	335.141	337.148	101.083	60334.4	1	1	Unidentified														0
A-1510	476.9	484.3	357.593	359.6	123.535	17295.2	1	1	Unidentified														0
A-1511	477	484.3	300.098	302.106	132.078	24130.4	2	2	Tier 3 zero-reaction											9	43	457	0.0476
A-1512	477	484.3	299.095	301.102	130.074	128472	2	2	Tier 3 one-reaction											0	18	303	0
A-1514	477	484.3	389.128	391.133	155.07	12085.2	1	1	Tier 3 zero-reaction											1	14	273	0.2251
A-1515	477.2	484.4	282.062	284.068	48.0034	11783.5	1	1	Tier 3 zero-reaction											1	3	74	0
A-1516	477.2	484.4	457.065	459.072	446.014	7597	2	2	Tier 3 one-reaction											0	4	99	0
A-1517	477.2	484.4	472.125	474.131	238.066	24380.4	1	1	Unidentified														0.0866
A-1518	477.3	484.4	338.088	340.094	104.03	496253	1	1	Tier 3 one-reaction											0	3	76	0
A-1519	477.3	484.4	357.593	359.6	247.07	43166.5	2	2	Tier 3 one-reaction											0	13	372	0
A-1520	477.4	484.5	481.128	483.135	247.069	6882.78	1	1	Tier 3 one-reaction											0	13	372	0.0519
A-1521	477.5	484.5	406.111	408.118	172.053	21265.1	1	1	Tier 3 zero-reaction											1	3	67	0.0736
A-1522	477.6	484.5	457.065	459.072	223.007	7714.81	1	1	Tier 3 only two-reaction											0	0	10	0
A-1524	478.2	484.7	427.115	429.121	193.057	6866.59	1	1	Tier 3 only two-reaction											0	0	29	0.0649
A-1525	478.3	484.8	339.601	341.607	105.542	64907.6	1	1	Unidentified														0
A-T2748	478.3	484.7	339.6	341.607	211.084	91361	2	2	Tier 2						PR01449002		N-Acetyl-L-Noradrenaline	0.06	10.2				0.0043
A-1526	478.4	484.8	452.15	454.156	218.091	20223.3	1	1	Tier 3 zero-reaction											2	15	425	0.0996
A-1527	479	485	458.11	460.116	224.051	12483.7	1	1	Tier 3 one-reaction											0	23	299	0.0087
A-1528	479	485	266.084	268.091	32.0262	750179	1	1	Tier 3 zero-reaction											1	37	593	0
A-1530	479	485	451.649	453.655	217.59	36664.8	1	1	Unidentified														0.0823
A-1531	479	485	262.053	264.06	27.995	14830.7	1	1	Tier 3 zero-reaction											1	4	251	0.0519
A-1532	479.3	485.1	388.108	390.114	154.049	29916.2	1	1	Tier 3 one-reaction											0	11	161	0.013
A-1533	479.3	485.1	363.084	365.09	129.025	14460.3	1	1	Tier 3 only two-reaction											0	0	72	0.2165
A-1534	479.6	485.2	334.098	336.105	200.08	308006	2	2	Tier 3 one-reaction											0	11	381	0
A-1536	480	485.3	513.124	515.131	279.066	11443.4	1	1	Tier 3 one-reaction											0	1	80	0.329
A-1538	480.1	485.4	311.083	313.09	154.05	117225	2	2	Tier 3 one-reaction											0	11	162	0.0043
A-1539	480.3	485.4	306.08	308.086	144.043	6585.52	2	2	Tier 3 zero-reaction											3	43	497	0.0996
A-1540	480.3	485.4	327.574	329.58	187.031	20544.1	2	2	Tier 3 one-reaction											0	3	125	0.013
A-1541	480.3	485.4	297.082	299.089	126.048	53241.2	2	2	Tier 3 one-reaction											0	2	43	0.0173
A-1542	480.4	485.4	380.127	382.134	292.138	7199.52	2	2	Tier 3 one-reaction											0	6	96	0.1342
A-1543	480.4	485.5	315.085	317.091	162.053	222932	2	2	Tier 3 zero-reaction											5	81	736	0
A-1545	480.9	485.6	543.159	545.165	309.101	7344.87	1	1	Tier 3 one-reaction											0	5	238	0.1082
A-1546	481.2	485.7	355.064	357.07	242.011	10422.2	2	2	Tier 3 one-reaction											0	7	154	0.0043
A-1547	481.3	485.8	342.113	344.121	216.109	48826.6	2	2	Tier 3 one-reaction											0	15	259	0
A-1548	481.5	485.8	349.122	351.13	115.064	11176.5	1	1	Tier 3 zero-reaction											2	33	454	0
A-T2348	481.6	485.8	343.111	345.12	109.053	10051	1	1	Tier 2						BM00219001		Hydroxylaminobenzene	7.28	70.9				0.4848
A-1550	481.8	485.9	291.098	293.105	114.079	601589	2	2	Tier 3 zero-reaction											1	4	192	0
A-1551	481.8	485.9	300.076	302.083	132.036	378607	2	2	Tier 3 one-reaction											0	1	61	0
A-1552	481.9	486	351.093	353.099	234.069	18684.3	2	2	Tier 3 one-reaction											0	19	249	0.0043
A-1553	481.9	486	301.076	303.082	134.035	63131.7	2	2	Tier 3 one-reaction											0	1	21	0
A-T2397	482.1	486	398.107	400.112	164.047	20085	1	1	Tier 2						AN00793003		2-Hydroxy-3-phenylpropenoic acid	2.96	67.5				0.3766
A-1555	482.2	486.1	502.132	504.139	268.074	21591	1	1	Unidentified														0.0087
A-T2813	482.7	486.2	324.594	326.602	181.074	11252	2	2	Tier 1	AN01037003		o-Tyrosine	1.25	8.1									0.3636
A-1557	482.9	486.3	283.084	285.09	49.0262	39230.1	1	1	Tier 3 one-reaction											0	1	3	0
A-1558	483.5	486.5	404.072	406.077	170.014	40123.7	1	1	Tier 3 one-reaction											0	2	49	0
A-1559	483.5	486.5	286.58	288.587	105.044	9499.42	2	2	Tier 3 only two-reaction											0	0	5	0.1039
A-1561	483.7	486.6	283.085	285.09	98.0527	21587	2	2	Unidentified														0
A-1562	484.2	486.7	338.088	340.094	104.029	248199	1	1	Tier 3 one-reaction											0	3	76	0
A-1563	484.2	486.7	393.127	395.133	159.068	137605	1	1	Tier 3 zero-reaction											1	10	118	0.0043
A-1564	484.4	486.8	339.624	341.631	211.132	182110	2	2	Tier 3 one-reaction											0	1	125	0
A-1567	485.2	487.1	300.102	302.11	132.087	16426.4	2	2	Unidentified														0.0216
A-1569	485.3	487.1	346.065	348.071	224.013	9544.11	2	2	Tier 3 one-reaction											0	3	42	0.0346
A-1570	485.4	487.1	378.101	380.107	144.042	148305	1	1	Tier 3 zero-reaction											3	43	499	0
A-1571	485.5	487.2	315.085	317.091	162.053	5.85517e+06	2	2	Tier 3 zero-reaction											5	81	736	0
A-1572	485.7	487.2	548.185	550.191	314.127	75651.1	1	1	Tier 3 one-reaction											0	2	142	0.0649
A-1573	485.7	487.2	479.163	481.17	245.105	5988.3	1	1	Tier 3 one-reaction											0	5	56	0.2035
A-T2838	485.8	487.3	318.073	320.08	168.028	7140440	2	2	Tier 1	AN00855000		Uric acid	3.55	0.7									0
A-1574	485.8	487.3	310.561	312.569	76.5028	11622.9	1	1	Unidentified														0.0433
A-1577	486	487.3	381.126	383.133	147.067	79202	1	1	Tier 3 zero-reaction											1	12	226	0.2684
A-1578	486.6	487.6	337.117	339.124	103.059	151695	1	1	Tier 3 only two-reaction											0	0	1	0
A-T2844	487.5	487.8	324.595	326.602	181.074	20377585	2	2	Tier 1	AN01037004		Tyrosine	0.93	0.2									0
A-1581	488.2	488.1	291.6	293.606	57.5414	10646.1	1	1	Unidentified														0
A-1582	488.3	488.2	261.07	263.076	27.0114	26175.5	1	1	Unidentified														0
A-1583	488.4	488.2	301.594	303.6	135.07	9840	2	2	Unidentified														0.0346
A-1584	488.5	488.4	369.128	371.134	135.07	32098.9	1	1	Tier 3 zero-reaction											2	20	288	0
A-1586	489.4	489.6	379.111	381.118	145.053	73728	1	1	Tier 3 one-reaction											0	9	130	0
A-1587	489.6	489.9	397.158	399.165	163.1	37784.6	1	1	Tier 3 one-reaction											0	16	203	0
A-T2867	490	490.4	374.131	376.137	280.142	7897	2	2	Tier 1	AN02409000		Tyrosyl-Valine	5.92	0.1									0.4026
A-1589	490	490.4	315.085	317.091	162.053	1.11397e+06	2	2	Tier 3 zero-reaction											5	81	735	0
A-T2825	490.5	491.1	345.109	347.115	222.1	10247	2	2	Tier 2						PR01612005		N2'-Acetyl-3'-Hydroxykynurenamine	3.25	14				0.2727
A-1591	490.6	491.2	306.104	308.111	144.091	19971.1	2	2	Tier 3 one-reaction											0	17	254	0.1385
A-1592	491	491.7	540.157	542.163	306.098	9764.41	1	1	Tier 3 one-reaction											0	4	267	0.2814
A-T2837	491	491.8	358.11	360.117	124.052	605925	1	1	Unidentified														0.1948
A-T2885	491.3	492.2	325.459	327.465	274.2	17948	3	3	Tier 1	AN02325000		Lysyl-Lysine	1.33	1.6									0.2511
A-1594	491.5	492.5	484.179	486.185	250.121	24090.4	1	1	Tier 3 zero-reaction											1	2	65	0.1515
A-1596	492.3	493.4	335.142	337.149	101.084	45523	1	1	Tier 3 one-reaction											0	20	342	0
A-1598	492.6	493.9	346.099	348.105	224.081	43418.9	2	2	Tier 3 zero-reaction											3	25	419	0
A-1599	492.8	494.1	437.155	439.162	203.097	14126.4	1	1	Tier 2						EF01335002		5-(2-Furanyl)-1,2,3,4,5,6-hexahydro-7H-cyclopenta[b]pyridin-7-one	5.02	48.6				0.0693
A-1601	493.5	495.1	385.606	387.613	151.548	14280.8	1	1	Unidentified														0.013
A-1602	493.6	495.2	332.559	334.565	197.001	79222.1	2	2	Tier 3 one-reaction											0	6	124	0
A-1603	493.6	495.2	331.56	333.566	195.002	355471	2	2	Tier 3 one-reaction											0	2	35	0
A-1604	493.6	495.3	266.084	268.091	32.0262	667581	1	1	Tier 3 zero-reaction											1	37	593	0
A-1605	493.6	495.3	517.075	521.088	49.9654	8871.66	1	2	Unidentified														0.1948
A-1606	493.9	495.7	451.648	453.655	217.59	14287.7	1	1	Unidentified														0.1688
A-1607	493.9	495.7	452.149	454.156	218.091	8421.38	1	1	Tier 3 zero-reaction											2	15	423	0.1255
A-1608	494	495.7	457.065	459.072	446.014	5775.02	2	2	Tier 3 one-reaction											0	4	97	0
A-T2928	494	495.8	328.102	330.107	94.0419	679126	1	1	Tier 1	AN00145000		Phenol	5.01	5.6									0.4329
A-1609	494.2	496.1	355.064	357.07	242.011	18820.5	2	2	Tier 3 one-reaction											0	7	155	0
A-1610	494.5	496.4	374.105	376.112	280.094	9561.23	2	2	Tier 3 one-reaction											0	13	344	0.1342
A-1611	494.5	496.5	301.088	303.094	134.06	18813.3	2	2	Tier 3 zero-reaction											1	5	103	0.2814
A-1612	494.6	496.5	298.106	300.112	128.095	130598	2	2	Tier 3 one-reaction											0	8	164	0.013
A-T2922	494.7	496.7	373.086	375.093	139.027	12708	1	1	Unidentified														0.2641
A-1613	494.7	496.7	354.063	356.07	240.01	83825.8	2	2	Tier 2						BM01817000	C16196	1,2-Dihydroxynaphthalene-6-sulfonic acid	0.78	51.4				0
A-1614	495.2	497.3	363.611	365.618	129.553	18858.1	1	1	Unidentified														0.0087
A-1616	496.3	498.8	378.101	380.107	144.042	32213.8	1	1	Tier 3 zero-reaction											3	43	499	0.0043
A-1617	496.3	498.8	335.125	337.131	202.132	114640	2	2	Tier 3 one-reaction											0	14	195	0.1948
A-1618	496.3	498.9	300.046	302.051	65.9872	38598.8	1	1	Tier 3 only two-reaction											0	0	103	0.1515
A-1619	496.4	499	421.179	423.185	187.121	22877.1	1	1	Tier 3 one-reaction											0	22	261	0.0346
A-1620	496.5	499.1	336.125	338.131	204.133	12308.1	2	2	Tier 3 only two-reaction											0	0	6	0.0952
A-1623	496.7	499.4	299.096	301.103	130.075	25755.5	2	2	Tier 3 one-reaction											0	18	305	0
A-1624	496.7	499.4	337.08	339.087	206.043	23758.4	2	2	Tier 3 zero-reaction											4	21	370	0.0043
A-1625	496.8	499.5	316.085	318.091	164.053	46538.5	2	2	Unidentified														0
A-1626	497.1	499.9	282.062	284.068	48.0033	13864.9	1	1	Tier 3 zero-reaction											1	3	74	0
A-1627	497.1	500	372.049	374.054	137.99	1.35507e+06	1	1	Tier 3 only two-reaction											0	0	9	0.0173
A-1628	497.1	500	324.045	326.05	89.9871	10697.4	1	1	Tier 3 only two-reaction											0	0	17	0.2078
A-1629	497.3	500.1	629.162	633.175	162.052	36813.2	1	2	Tier 3 zero-reaction											5	77	620	0
A-1630	497.7	500.7	306.061	308.068	144.006	19791.9	2	2	Tier 3 one-reaction											0	5	180	0.1169
A-1632	498.7	502	341.106	343.113	214.096	10064.6	2	2	Tier 3 one-reaction											0	11	347	0.0087
A-1633	498.7	502.1	321.129	323.133	87.0707	11123	1	1	Unidentified														0
A-1634	498.9	502.3	299.991	301.996	65.933	1695184	1	1	Unidentified														0
A-1635	499.2	502.8	297.08	299.089	126.044	10148.6	2	2	Tier 3 only two-reaction											0	0	17	0.2424
A-1636	500.1	504	330.079	332.086	96.021	28253.6	1	1	Tier 3 one-reaction											0	4	314	0.0216
A-1637	500.2	504	374.178	376.185	140.12	25377.8	1	1	Tier 3 one-reaction											0	5	120	0.1732
A-1638	500.2	504.1	378.083	380.089	144.025	60729.3	1	1	Tier 3 one-reaction											0	1	43	0.2944
A-1640	500.3	504.3	276.093	278.099	84.0686	13540.6	2	2	Tier 3 one-reaction											0	2	155	0.0779
A-1641	500.8	504.8	483.104	485.11	249.046	21935.7	1	1	Tier 3 one-reaction											0	8	102	0.1688
A-1642	501.5	505.8	548.185	550.191	314.127	25608.5	1	1	Tier 3 one-reaction											0	2	142	0.1429
A-1644	502.4	507	359.106	361.113	250.096	9096.21	2	2	Tier 3 one-reaction											0	15	276	0.0519
A-1645	502.5	507.1	313.069	315.077	158.022	140695	2	2	Tier 3 one-reaction											0	17	306	0.0303
A-1646	502.6	507.2	305.096	307.103	142.075	60585.4	2	2	Tier 3 one-reaction											0	13	272	0.0346
A-1647	502.7	507.4	349.122	351.129	230.128	13902	2	2	Tier 3 one-reaction											0	14	244	0
A-1648	503.3	508.2	314.07	316.077	160.023	14695	2	2	Tier 3 only two-reaction											0	0	20	0.2078
A-1649	503.3	508.2	373.122	375.128	278.127	123444	2	2	Tier 1	AN02380001	HMDB0029029	Prolyl-Tyrosine	0.24	2.7									0
A-1650	503.3	508.3	457.065	459.072	446.013	4977.11	2	2	Tier 3 one-reaction											0	4	98	0
A-1651	503.7	508.7	305.072	307.079	142.027	20856	2	2	Tier 3 zero-reaction											3	6	329	0.0043
A-1654	504	509.1	318.074	320.08	168.03	10598.2	2	2	Tier 3 one-reaction											0	1	51	0
A-1655	504.4	509.7	347.142	349.149	113.084	37002.1	1	1	Tier 3 one-reaction											0	16	301	0
A-1656	504.5	509.9	363.174	365.18	129.115	126589	1	1	Tier 3 one-reaction											0	10	194	0
A-1657	504.6	509.9	335.142	337.149	101.084	38989.3	1	1	Tier 3 one-reaction											0	20	342	0
A-1658	504.6	510	593.081	595.087	359.022	6823.62	1	1	Tier 3 only two-reaction											0	0	51	0.0519
A-1659	504.6	510	299.106	301.112	130.096	42371.9	2	2	Tier 3 only two-reaction											0	0	3	0.0043
A-1660	504.7	510.1	298.106	300.113	128.095	328186	2	2	Tier 3 one-reaction											0	8	164	0
A-1661	504.8	510.2	290.091	292.098	112.065	11783.4	2	2	Tier 3 only two-reaction											0	0	1	0.0303
A-1663	505	510.5	384.64	386.647	301.164	13195.5	2	2	Tier 3 only two-reaction											0	0	116	0.0216
A-1664	505	510.5	313.099	315.107	158.082	44265.5	2	2	Tier 3 only two-reaction											0	0	5	0.013
A-1665	505.1	510.6	399.578	401.584	331.04	23111	2	2	Tier 2						BP03122001		3,3',4',5,7-Pentahydroxy-8-Methoxyflavone	7.21	0.9				0
A-1666	505.1	510.7	398.578	400.585	329.04	80734.3	2	2	Tier 3 one-reaction											0	8	159	0
A-1668	506.1	512	439.078	441.084	205.02	10459.3	1	1	Tier 3 only two-reaction											0	0	4	0.0216
A-1669	506.7	512.8	266.085	268.091	32.0263	322435	1	1	Tier 3 zero-reaction											1	37	593	0
A-1670	506.9	513	360.606	362.612	253.096	10606.8	2	2	Tier 3 zero-reaction											1	10	429	0.0779
A-1671	507.5	513.8	284.108	286.115	100.1	3.66594e+06	2	2	Tier 3 one-reaction											0	2	101	0
A-1672	507.9	514.5	612.268	616.281	145.158	11766.1	1	2	Tier 3 zero-reaction											1	3	23	0
A-1673	508.3	514.9	423.143	425.149	378.169	11505.3	2	2	Tier 3 one-reaction											0	8	250	0.0303
A-1674	508.3	515	363.174	365.18	129.115	39694.8	1	1	Tier 3 one-reaction											0	10	194	0
A-1675	508.4	515.1	459.158	461.164	225.099	16899.4	1	1	Tier 3 one-reaction											0	19	341	0.2727
A-1676	508.8	515.5	458.656	460.663	224.598	30030.8	1	1	Unidentified														0.2597
A-1677	508.9	515.8	385.067	387.073	151.009	119285	1	1	Tier 3 one-reaction											0	3	43	0.3506
A-1678	509.4	516.4	332.559	334.565	197.001	629561	2	2	Tier 3 one-reaction											0	6	124	0
A-1679	509.4	516.4	331.56	333.566	195.003	3.11891e+06	2	2	Tier 3 one-reaction											0	3	60	0
A-1681	509.4	516.4	428.053	430.059	193.995	25924.4	1	1	Tier 3 only two-reaction											0	0	15	0
A-1682	509.7	516.8	372.114	374.121	276.112	22207.4	2	2	Tier 3 one-reaction											0	13	269	0.013
A-1684	510.4	517.8	301.089	303.096	134.062	44405.6	2	2	Tier 3 only two-reaction											0	0	12	0.1126
A-1685	510.5	517.9	306.104	308.11	144.091	73056.5	2	2	Tier 3 one-reaction											0	17	254	0
A-1686	510.9	518.5	463.19	465.196	229.132	13292	1	1	Tier 3 zero-reaction											1	13	223	0
A-1687	511	518.5	275.085	277.092	82.0535	328589	2	2	Tier 3 one-reaction											0	4	158	0
A-1689	511.5	519.2	316.569	318.576	165.02	11618.4	2	2	Tier 3 one-reaction											0	2	84	0.2251
A-1690	511.8	519.6	345.625	347.631	223.132	83110.9	2	2	Tier 3 one-reaction											0	2	120	0
A-1691	512.2	520.2	306.122	308.128	144.127	52407.5	2	2	Tier 3 zero-reaction											2	9	105	0.0823
A-1694	512.7	520.8	378.611	380.619	144.553	8520.62	1	1	Unidentified														0.1558
A-1696	513	521.2	335.598	337.605	101.54	11401.4	1	1	Unidentified														0.2251
A-1697	513.1	521.4	440.117	442.123	206.058	9123.43	1	1	Tier 3 one-reaction											0	8	152	0.3203
A-1698	513.2	521.4	382.625	384.632	148.567	14516.2	1	1	Unidentified														0.0476
A-1699	513.5	521.9	328.071	330.077	188.026	74373.2	2	2	Tier 3 one-reaction											0	6	120	0.0952
A-1700	513.6	522	450.206	452.212	216.148	9213.89	1	1	Tier 3 one-reaction											0	15	108	0.1126
A-1701	513.7	522.1	342.132	344.139	216.148	120963	2	2	Tier 3 one-reaction											0	15	108	0
A-1702	513.8	522.3	335.598	337.605	203.08	11919.3	2	2	Tier 3 one-reaction											0	36	576	0.2251
A-1703	514	522.5	389.123	391.131	310.13	8142.78	2	2	Tier 3 one-reaction											0	5	258	0.1429
A-1704	514.1	522.7	379.111	381.118	145.053	20484.3	1	1	Tier 3 one-reaction											0	9	130	0.013
A-1705	514.4	523.1	498.194	500.201	264.136	143260	1	1	Unidentified														0.0043
A-1706	514.6	523.3	356.594	358.601	245.072	345611	2	2	Tier 3 one-reaction											0	6	207	0.026
A-1707	514.7	523.5	479.131	481.136	245.072	43837.1	1	1	Tier 3 one-reaction											0	6	207	0.2597
A-1708	514.7	523.6	346.632	348.639	225.147	39984.5	2	2	Tier 3 only two-reaction											0	0	67	0.0043
A-1709	514.8	523.6	352.609	354.615	118.55	17701.6	1	1	Unidentified														0.039
A-1710	515.3	524.3	290.091	292.097	112.065	33263.7	2	2	Tier 3 one-reaction											0	6	225	0.013
A-1711	515.3	524.3	307.111	309.118	146.105	42447.6	2	2	Tier 3 zero-reaction											4	23	199	0
A-1712	515.3	524.3	335.142	337.149	101.084	44590.2	1	1	Tier 3 one-reaction											0	20	342	0
A-1713	515.4	524.4	322.555	324.561	176.992	37710.4	2	2	Tier 3 only two-reaction											0	0	63	0.0909
A-1714	515.4	524.4	323.554	325.56	178.991	9744.17	2	2	Tier 3 one-reaction											0	2	12	0.1688
A-1715	515.4	524.4	320.079	322.084	172.041	20108.3	2	2	Tier 2						BM00909006	C18318	cis,cis-2,4-Dihydroxy-5-methyl-6-oxo-2,4-hexadienoic acid	5.6	51.4				0.0173
A-1716	515.4	524.5	445.654	447.66	211.595	22131.8	1	1	Unidentified														0.2381
A-1717	515.6	524.7	318.073	320.079	168.03	15134.1	2	2	Tier 3 zero-reaction											1	8	138	0
A-1718	515.7	524.8	470.11	472.116	236.051	18627.4	1	1	Tier 3 one-reaction											0	15	277	0.2381
A-T2807	515.7	524.8	324.596	326.602	181.074	89779	2	2	Tier 2						AN01037005		3-Amino-3-(4-hydroxyphenyl)propanoic acid	3.4	41.5				0.1299
A-1719	515.8	524.9	266.084	268.091	32.0262	525216	1	1	Tier 3 zero-reaction											1	37	593	0
A-1720	515.8	525	325.595	327.601	183.073	16558.8	2	2	Tier 3 one-reaction											0	2	145	0
A-1721	516	525.2	323.588	325.595	179.059	35350.6	2	2	Tier 3 zero-reaction											2	43	398	0.0736
A-1722	516.1	525.4	308.085	310.091	148.053	11783.2	2	2	Tier 3 zero-reaction											2	27	249	0.1126
A-1723	516.2	525.4	335.622	337.629	203.128	38275.2	2	2	Tier 3 one-reaction											0	11	115	0
A-1724	516.2	525.5	400.134	402.139	332.151	9472.55	2	2	Tier 3 one-reaction											0	2	119	0.013
A-1725	516.3	525.6	307.085	309.091	146.053	44651.9	2	2	Tier 3 only two-reaction											0	0	56	0.0043
A-1726	516.4	525.7	458.656	460.663	224.598	23364.4	1	1	Unidentified														0.2597
A-1728	517.6	527.4	381.119	383.126	294.122	9857.48	2	2	Tier 3 zero-reaction											2	10	302	0.0996
A-1729	517.9	527.7	423.637	425.643	189.578	10008.7	1	1	Unidentified														0.0952
A-1730	518.9	529.1	363.078	365.084	129.02	12483.1	1	1	Tier 3 only two-reaction											0	0	47	0.0866
A-1731	519.1	529.4	548.187	550.193	314.128	5943.94	1	1	Tier 3 one-reaction											0	1	109	0.2511
A-1732	519.1	529.4	299.072	301.08	130.028	53650.5	2	2	Tier 3 only two-reaction											0	0	25	0
A-1733	519.5	529.9	351.128	353.134	234.14	22135.4	2	2	Tier 2						AN01763000	C18326	p-Coumaroylputrescine	4.24	39				0.0649
A-1735	519.6	530.1	427.089	429.093	193.03	12154.7	1	1	Tier 3 one-reaction											0	1	25	0.039
A-1736	519.9	530.4	562.202	564.208	328.144	16365.7	1	1	Tier 3 only two-reaction											0	0	93	0.2944
A-T2979	519.9	530.5	562.202	564.208	328.142	17074	1	1	Tier 1	AN03081000		Phenylalanyl-Tyrosine	0.93	8.9									0.4805
A-1737	520.5	531.3	277.593	279.6	87.0692	66276.7	2	2	Tier 3 zero-reaction											1	29	397	0
A-1738	520.5	531.3	386.043	388.049	151.985	12087.7	1	1	Tier 3 only two-reaction											0	0	13	0.0866
A-1739	520.6	531.4	313.07	315.078	158.024	9464.05	2	2	Tier 3 only two-reaction											0	0	66	0.2424
A-1740	520.6	531.4	391.124	393.129	314.131	6746.59	2	2	Tier 3 one-reaction											0	6	151	0.3853
A-1741	520.6	531.4	379.106	381.113	290.094	17610.5	2	2	Tier 3 one-reaction											0	11	201	0.0866
A-1742	520.9	531.7	590.118	592.125	356.06	26031.7	1	1	Tier 3 one-reaction											0	7	163	0.0087
A-1743	521	531.9	365.107	367.112	262.097	18226.5	2	2	Tier 3 one-reaction											0	22	349	0.1385
A-1744	521.8	533	322.106	324.113	176.095	817537	2	2	Tier 1	AN00975002	C00780	Serotonin	0.67	0.1									0
A-1745	521.8	533	290.582	292.589	113.048	24340.9	2	2	Tier 3 zero-reaction											2	20	306	0.0043
A-1746	522.9	534.1	307.112	309.117	146.107	30197.2	2	2	Tier 3 zero-reaction											4	23	200	0
A-1747	522.9	534.1	380.087	382.093	292.057	9510.2	2	2	Tier 3 one-reaction											0	4	223	0.0606
A-1748	523.8	535	358.033	360.038	123.975	40933.1	1	1	Tier 3 only two-reaction											0	0	9	0.0043
A-1749	523.9	535.1	401.117	403.123	167.059	7921.35	1	1	Tier 3 zero-reaction											2	31	441	0.1169
A-1750	523.9	535.1	330.103	332.11	192.09	54449.9	2	2	Tier 3 zero-reaction											5	19	248	0.0087
A-T3040	524	535.2	342.115	344.122	108.058	42642	1	1	Tier 1	BM00216003		4-Cresol/3-Cresol	0.12	1.6									0.3203
A-1752	524.3	535.5	314.077	316.084	160.038	16745.3	2	2	Tier 3 zero-reaction											2	39	469	0.0173
A-1754	524.8	535.9	335.142	337.149	101.084	37962.6	1	1	Tier 3 one-reaction											0	20	342	0
A-1755	524.8	536	481.219	483.225	247.161	16739.3	1	1	Tier 3 only two-reaction											0	0	29	0.0303
A-1756	524.9	536	306.08	308.087	144.043	71831.4	2	2	Tier 3 zero-reaction											3	43	497	0.0043
A-1757	525	536.2	574.123	578.136	107.014	7482.65	1	2	Tier 3 one-reaction											0	1	25	0.3074
A-1758	525.1	536.3	288.565	290.572	109.012	23168.8	2	2	Tier 3 only two-reaction											0	0	2	0.1255
A-1759	525.5	536.6	479.138	481.144	245.08	7415.71	1	1	Tier 3 one-reaction											0	19	200	0.316
A-1760	525.6	536.7	287.565	289.572	107.014	23937.5	2	2	Tier 3 one-reaction											0	1	25	0.0563
A-1761	525.7	536.8	389.108	391.115	310.1	13081.7	2	2	Tier 3 one-reaction											0	12	286	0.0433
A-T3028	525.7	536.8	311.072	313.079	154.027	13634	2	2	Tier 1	AN00670004		2,5-Dihydroxybenzoic acid/Protocatechuic acid	2.89	5.4									0.3593
A-1762	525.8	537	443.127	445.134	209.069	27592.5	1	1	Tier 3 zero-reaction											1	43	404	0.026
A-1765	526	537.1	282.062	284.068	48.0035	20798.2	1	1	Tier 3 zero-reaction											1	3	74	0
A-1766	526	537.1	346.632	348.639	225.148	27681.7	2	2	Tier 3 only two-reaction											0	0	67	0.0909
A-1767	526	537.1	303.116	305.123	69.0573	13224.8	1	1	Tier 3 one-reaction											0	2	182	0
A-1768	526	537.2	372.049	374.054	137.991	278652	1	1	Tier 3 only two-reaction											0	0	9	0.0043
A-1770	526.2	537.4	324.554	326.559	180.991	10424.9	2	2	Tier 3 one-reaction											0	2	27	0.1082
A-1772	526.5	537.6	435.195	437.201	201.137	28697.4	1	1	Tier 3 zero-reaction											1	12	188	0.1169
A-1773	526.6	537.7	315.098	317.105	162.079	65937.5	2	2	Tier 3 zero-reaction											1	5	193	0.039
A-1774	526.9	538	284.601	286.607	101.085	319243	2	2	Tier 3 one-reaction											0	20	342	0
A-1775	526.9	538	285.601	287.607	103.085	37385	2	2	Unidentified														0
A-1777	527.6	538.7	354.116	356.122	120.057	3.70869e+06	1	1	Tier 2						BP00299004	C05627	4-Hydroxystyrene	0.31	58.5				0
A-1779	527.8	538.9	391.648	393.655	315.179	16697.6	2	2	Tier 3 one-reaction											0	2	71	0.026
A-1781	527.9	539	300.079	302.086	132.041	51824.3	2	2	Tier 3 zero-reaction											7	65	697	0.2511
A-1782	528	539.1	551.261	553.267	317.202	7770.45	1	1	Tier 3 one-reaction											0	1	42	0.0519
A-1783	528.3	539.3	306.103	308.11	144.089	11042.7	2	2	Tier 3 one-reaction											0	17	254	0.2771
A-1784	528.4	539.4	345.601	347.607	223.084	1.12277e+06	2	2	Unidentified														0
A-1785	528.4	539.5	457.143	459.15	223.084	39325.4	1	1	Tier 3 zero-reaction											1	28	332	0
A-1786	528.6	539.6	457.066	459.072	446.015	4025.92	2	2	Tier 3 one-reaction											0	4	105	0
A-1787	528.7	539.8	374.088	376.094	280.059	15847.3	2	2	Tier 3 one-reaction											0	2	120	0.1385
A-1789	529	540.1	346.063	348.07	224.01	10353.5	2	2	Tier 3 one-reaction											0	4	178	0.0433
A-1790	529	540.1	337.56	339.566	207.003	7105.24	2	2	Tier 3 one-reaction											0	1	86	0.1645
A-1791	529.3	540.3	318.079	320.086	168.042	278576	2	2	Tier 1	AN00856000	C00544	Homogentisic acid	0.1	5.1									0.0087
A-1792	529.9	540.9	333.109	335.115	198.101	8677	2	2	Tier 3 one-reaction											0	10	279	0.1429
A-1793	530	541	342.132	344.138	216.147	23249.6	2	2	Tier 3 one-reaction											0	15	108	0.3853
A-T2799	530.5	541.5	345.109	347.114	222.1	47696	2	2	Tier 2						PR01612004		N3-Acetyl-3'-Hydroxykynurenamine	0.42	57.1				0.0866
A-1794	530.6	541.6	307.087	309.094	146.058	11025.2	2	2	Tier 3 zero-reaction											7	60	687	0.0823
A-1795	530.8	541.8	290.154	292.161	56.0956	115461	1	1	Unidentified														0
A-1797	531.5	542.5	356.045	358.05	121.986	28512	1	1	Tier 3 one-reaction											0	1	59	0.0043
A-1798	531.7	542.7	266.085	268.091	32.0262	464240	1	1	Tier 3 zero-reaction											1	37	593	0
A-1799	531.8	542.8	400.122	402.128	166.063	11546.9	1	1	Tier 3 zero-reaction											7	49	443	0.2424
A-1800	532	542.9	562.201	564.207	328.142	32566.6	1	1	Tier 3 only two-reaction											0	0	137	0.2727
A-1801	532.1	543	297.08	299.087	126.043	18002.4	2	2	Tier 3 zero-reaction											2	14	370	0.0303
A-1805	533	543.9	349.08	351.087	230.043	5823.58	2	2	Tier 3 one-reaction											0	2	169	0.2294
A-1808	533.7	544.6	307.111	309.118	146.106	18444.1	2	2	Tier 3 zero-reaction											4	23	200	0
A-1809	534	545	335.143	337.149	101.084	32707.7	1	1	Tier 3 one-reaction											0	20	342	0
A-1810	534.1	545	345.601	347.608	111.543	29202.8	1	1	Unidentified														0
A-1811	534.5	545.4	345.557	347.563	222.998	12496.1	2	2	Tier 3 one-reaction											0	3	50	0.0476
A-1812	535.3	546.1	512.21	514.216	278.152	11018.4	1	1	Tier 2						AN02384000		alpha-CEHC	0.09	50.2				0.2554
A-1813	535.3	546.2	386.115	388.123	304.114	11638.1	2	2	Tier 3 one-reaction											0	8	258	0.0216
A-1814	535.5	546.4	373.614	375.62	279.111	23618.6	2	2	Tier 3 one-reaction											0	6	186	0.0779
A-1816	535.6	546.5	399.12	401.126	330.122	19422.7	2	2	Tier 3 one-reaction											0	5	159	0.2078
A-1817	535.8	546.6	380.129	382.135	292.141	8321.73	2	2	Tier 3 zero-reaction											1	10	198	0.039
A-1818	535.9	546.8	391.122	393.128	314.128	5868	2	2	Tier 3 one-reaction											0	1	106	0.355
A-1819	536.7	547.6	513.357	517.372	46.2475	5661.86	1	2	Unidentified														0.0173
A-1820	537.1	548	363.624	365.631	129.566	20505.9	1	1	Unidentified														0.013
A-1821	537.2	548.1	327.082	329.088	186.047	97294.4	2	2	Tier 3 one-reaction											0	2	59	0.013
A-1822	537.7	548.5	402.59	404.596	337.063	6189.82	2	2	Tier 3 one-reaction											0	3	126	0.1342
A-1825	539.4	550.2	395.123	397.129	322.13	11158	2	2	Tier 2						BP02994000		P-Coumaroylserotonin	2.61	0.9				0.0736
A-1826	539.7	550.5	331.603	333.61	195.09	236518	2	2	Tier 2						AN01234000		N-Acetyl-Dopamine	0.19	28.1				0
A-1827	539.7	550.5	321.13	323.134	87.0713	8845.61	1	1	Tier 3 only two-reaction											0	0	3	0
A-1829	540	550.8	455.127	457.134	221.069	8526.65	1	1	Tier 3 one-reaction											0	20	223	0.2944
A-1830	540.1	550.8	375.45	377.457	141.392	30739	1	1	Unidentified														0.0606
A-1832	540.2	551	352.61	354.616	118.551	101696	1	1	Unidentified														0
A-1833	541	551.8	315.085	317.092	162.054	10669.4	2	2	Tier 3 zero-reaction											5	81	735	0.0043
A-1834	541.5	552.2	313.11	315.118	158.103	11765.4	2	2	Unidentified														0.0476
A-1835	541.7	552.4	303.083	305.091	138.05	16083.8	2	2	Tier 3 only two-reaction											0	0	6	0.2511
A-1836	541.9	552.6	352.608	354.615	237.1	1.25281e+06	2	2	Unidentified														0
A-1837	542	552.7	471.159	473.165	237.1	54904.8	1	1	Tier 3 one-reaction											0	9	251	0
A-1838	542.1	552.8	562.201	564.207	328.142	20185.3	1	1	Tier 3 only two-reaction											0	0	137	0.2857
A-1839	542.1	552.8	297.59	299.597	63.5317	14564.2	1	1	Unidentified														0
A-1840	542.4	553.1	381.611	383.618	295.106	24903.8	2	2	Tier 3 one-reaction											0	14	291	0.0346
A-1841	542.8	553.5	297.59	299.597	127.064	199152	2	2	Tier 3 zero-reaction											2	20	335	0
A-1842	542.8	553.5	298.59	300.597	129.064	30456.2	2	2	Tier 3 only two-reaction											0	0	4	0.013
A-T3096	543	553.7	337.114	339.121	309.169	24259	3	3	Tier 1	AN02840000		Lysyl-Tyrosine	0.12	0.4									0.1861
A-1843	543	553.7	314.093	316.099	160.069	30916.4	2	2	Tier 3 only two-reaction											0	0	2	0
A-1844	543	553.7	371.134	373.141	274.152	8737.09	2	2	Tier 3 one-reaction											0	13	202	0.0173
A-1845	543.2	553.9	359.616	361.623	251.116	62079.4	2	2	Tier 3 one-reaction											0	3	182	0
A-1846	543.5	554.1	374.061	376.066	140.003	23541.6	1	1	Tier 3 one-reaction											0	1	28	0.013
A-1847	543.9	554.6	306.079	308.086	144.042	30343.1	2	2	Tier 3 zero-reaction											3	43	475	0.0043
A-1848	544.6	555.2	372.115	374.12	276.113	6963.6	2	2	Tier 3 one-reaction											0	13	278	0.1385
A-1849	544.6	555.3	298.09	300.098	128.063	9353.28	2	2	Tier 3 one-reaction											0	2	56	0.0043
A-1850	544.6	555.3	284.59	286.597	101.064	26503.7	2	2	Tier 3 only two-reaction											0	0	1	0.0043
A-1851	544.8	555.5	380.127	382.135	292.138	8010.62	2	2	Tier 3 one-reaction											0	6	101	0.0043
A-1853	545	555.6	407.236	409.243	173.178	11823.1	1	1	Tier 3 one-reaction											0	3	33	0.2554
A-1854	545.3	555.9	530.293	532.3	296.235	9267.1	1	1	Tier 3 zero-reaction											6	30	382	0.1385
A-1855	546.1	556.7	392.119	394.125	158.06	63120.4	1	1	Tier 3 only two-reaction											0	0	59	0
A-1857	546.1	556.7	313.593	315.599	159.069	693251	2	2	Tier 3 zero-reaction											1	10	118	0
A-1858	546.3	556.9	335.06	337.067	202.004	39641.2	2	2	Tier 3 one-reaction											0	3	90	0.1039
A-1859	546.6	557.2	328.075	330.079	188.033	20258.9	2	2	Tier 3 zero-reaction											1	15	235	0.0563
A-1860	546.7	557.3	305.072	307.079	142.028	10995.8	2	2	Tier 3 zero-reaction											3	6	329	0.316
A-1861	547.1	557.7	370.097	372.103	136.039	13579.5	1	1	Tier 3 zero-reaction											1	10	164	0.1861
A-1862	547.2	557.8	341.576	343.582	215.035	14555.7	2	2	Tier 3 zero-reaction											1	7	140	0.0173
A-1863	547.4	558	263.041	265.045	28.9821	25854.8	1	1	Unidentified														0
A-1864	547.5	558	387.125	389.131	306.133	9909.06	2	2	Tier 3 one-reaction											0	8	314	0.0216
A-1865	547.6	558.1	303.115	305.123	69.0569	12286.8	1	1	Unidentified														0
A-1866	547.9	558.5	335.142	337.149	101.084	28622.1	1	1	Tier 3 one-reaction											0	20	342	0
A-1867	548.3	558.8	354.093	356.098	120.034	63231.8	1	1	Tier 3 only two-reaction											0	0	14	0.0087
A-1868	548.7	559.2	331.56	333.566	195.003	7282.53	2	2	Tier 3 one-reaction											0	3	61	0.0866
A-1869	548.9	559.4	346.557	348.563	224.996	27438.5	2	2	Tier 3 one-reaction											0	3	92	0
A-1870	548.9	559.4	345.557	347.564	222.998	131319	2	2	Tier 3 one-reaction											0	3	50	0
A-1874	549.5	560	397.038	399.043	162.98	15017.1	1	1	Tier 3 only two-reaction											0	0	34	0.2684
A-1875	549.5	560	316.052	318.059	163.988	32877.8	2	2	Tier 3 one-reaction											0	1	52	0.1515
A-1876	549.5	560	363.091	365.097	258.065	21849.2	2	2	Tier 3 one-reaction											0	21	9	0.0909
A-1877	549.5	560.1	492.123	494.129	258.065	8458.24	1	1	Tier 3 one-reaction											0	9	5	0.1732
A-1878	549.8	560.3	317.051	319.059	165.986	15610.4	2	2	Tier 3 only two-reaction											0	0	10	0.2381
A-1879	549.9	560.4	336.06	338.066	204.003	32610.5	2	2	Tier 3 one-reaction											0	3	118	0
A-1880	550	560.5	399.12	401.127	330.123	8267.76	2	2	Tier 3 one-reaction											0	4	135	0.316
A-1881	550.1	560.6	266.084	268.091	32.0261	404729	1	1	Tier 3 zero-reaction											1	37	593	0
A-1882	550.3	560.8	337.06	339.066	206.003	8292.57	2	2	Tier 3 only two-reaction											0	0	22	0.0649
A-1883	550.7	561.2	352.632	354.639	237.147	14195.5	2	2	Tier 3 one-reaction											0	3	92	0.1645
A-1885	551.7	562.1	256.072	258.078	44.0265	442890	2	2	Tier 3 zero-reaction											1	16	545	0
A-1886	551.7	562.2	257.071	259.078	46.0261	36095	2	2	Tier 3 only two-reaction											0	0	1	0
A-1887	552.9	563.3	387.124	389.13	153.066	9051.87	1	1	Tier 3 zero-reaction											1	9	137	0.026
A-1888	553.8	564.2	313.111	315.118	158.106	65571.8	2	2	Tier 3 one-reaction											0	6	216	0
A-1889	554.4	564.8	507.235	509.241	273.176	23649.6	1	1	Tier 3 only two-reaction											0	0	24	0.0043
A-1891	555.7	566.3	313.129	315.135	158.141	19636.6	2	2	Tier 3 one-reaction											0	3	77	0.2294
A-1892	556	566.6	378.101	380.107	144.042	16210.6	1	1	Tier 3 zero-reaction											3	43	497	0.0087
A-1893	556.1	566.8	393.121	395.127	318.125	17505.8	2	2	Tier 1	AN02951004	HMDB0029107	Tyrosyl-Histidine	9.49	7.3									0.0823
A-1895	556.9	567.6	388.619	390.626	309.121	27679.6	2	2	Tier 3 one-reaction											0	8	283	0.0216
A-1897	557.3	568.1	335.142	337.149	101.084	28230.4	1	1	Tier 3 one-reaction											0	20	342	0
A-1904	559.1	570.2	309.556	311.563	150.996	16678	2	2	Tier 3 only two-reaction											0	0	11	0.013
A-1905	559.2	570.3	380.577	382.584	293.037	6385.76	2	2	Tier 3 only two-reaction											0	0	97	0.1602
A-1906	559.2	570.3	308.557	310.564	148.998	71599.7	2	2	Tier 3 one-reaction											0	1	57	0
A-1907	559.4	570.5	382.048	384.054	147.989	7886.88	1	1	Tier 3 only two-reaction											0	0	4	0.1255
A-1908	559.4	570.5	400.104	402.109	166.046	7289.28	1	1	Tier 3 only two-reaction											0	0	11	0.3896
A-1909	559.6	570.8	356.101	358.108	244.086	95511.9	2	2	Tier 3 zero-reaction											1	8	166	0.0043
A-1910	559.8	570.9	478.143	480.15	244.085	59743.9	1	1	Tier 3 zero-reaction											1	8	165	0
A-1911	559.8	571	289.147	291.153	55.0885	9884.06	1	1	Unidentified														0.0996
A-1912	559.9	571.1	388.609	390.616	309.101	37812	2	2	Tier 3 one-reaction											0	5	238	0.0087
A-1913	560.3	571.5	404.132	406.138	170.073	8376.43	1	1	Unidentified														0.0909
A-1914	560.3	571.5	687.344	689.351	453.286	9633.32	1	1	Tier 3 zero-reaction											2	21	220	0.0996
A-1915	560.4	571.6	318.09	320.097	168.063	12620.1	2	2	Tier 3 one-reaction											0	19	274	0.0952
A-1916	560.4	571.7	322.555	324.561	176.993	8219.69	2	2	Tier 3 only two-reaction											0	0	63	0.2641
A-1918	560.8	572.1	347.089	349.095	226.06	13684.5	2	2	Tier 3 zero-reaction											1	26	539	0.0216
A-1919	560.8	572.2	388.609	390.615	154.55	34807.2	1	1	Unidentified														0.0087
A-1920	561.3	572.7	317.09	319.097	166.064	31085	2	2	Tier 2						ED00823006		3,4-Dihydroxyphenylacetone	1.88	7.1				0
A-1921	561.5	572.9	303.078	305.084	138.039	75504	2	2	Tier 3 only two-reaction											0	0	3	0
A-1922	561.5	573	338.567	340.574	209.018	9089.19	2	2	Tier 3 one-reaction											0	2	114	0.0779
A-T3146	561.6	573.1	282.445	284.451	145.158	102580	3	3	Tier 1	AN00565000		Spermidine	1.53	7.1									0.0043
A-1924	561.7	573.1	603.148	607.161	136.038	49931.3	1	2	Tier 3 zero-reaction											3	24	618	0.0087
A-1925	562.2	573.7	302.078	304.084	136.039	429651	2	2	Tier 3 zero-reaction											1	10	171	0
A-1926	562.6	574.2	388.077	390.082	154.018	1.29604e+07	1	1	Tier 3 one-reaction											0	1	15	0
A-1927	562.6	574.2	324.115	326.12	90.0565	186571	1	1	Unidentified														0
A-1928	562.6	574.2	454.13	456.136	220.071	10412.6	1	1	Tier 3 zero-reaction											1	10	305	0.2814
A-1929	562.9	574.6	414.137	416.143	180.078	9.46108e+06	1	1	Tier 3 zero-reaction											1	26	298	0
A-1930	563	574.6	372.09	374.096	138.032	99349.7	1	1	Tier 3 zero-reaction											4	20	392	0.2641
A-1931	563.2	574.9	324.596	326.602	90.5371	17926.4	1	1	Unidentified														0
A-1932	563.2	574.9	335.598	337.605	203.08	14147.1	2	2	Tier 3 one-reaction											0	36	575	0.0087
A-1933	563.4	575.1	559.396	561.404	325.338	6870.26	1	1	Unidentified														0.0736
A-1934	563.5	575.3	298.064	300.071	128.012	13313.1	2	2	Tier 3 one-reaction											0	8	232	0.013
A-1935	563.8	575.6	385.098	387.105	302.079	10965.3	2	2	Tier 2						BP02735000	C09756	Homoeriodictyol	0.74	0.6				0.1948
A-1936	565.6	577.6	377.135	379.142	286.153	20219.7	2	2	Tier 2						AN02493001	C05298	2-Hydroxyestrone	5.5	39.5				0.0043
A-1937	565.6	577.6	348.097	350.102	228.077	14816	2	2	Unidentified														0.0649
A-1938	566.2	578.3	283.081	285.089	98.0461	6897.27	2	2	Unidentified														0.1429
A-1939	566.9	579.1	314.091	316.098	160.066	11566.7	2	2	Tier 3 only two-reaction											0	0	64	0.2597
A-1942	567.5	579.8	344.106	346.113	110.048	493993	1	1	Tier 3 zero-reaction											1	8	272	0
A-1943	567.5	579.8	289.082	291.089	110.048	2.83172e+06	2	2	Tier 3 zero-reaction											1	8	272	0
A-1944	567.5	579.8	335.142	337.149	101.084	28282.4	1	1	Tier 3 one-reaction											0	20	342	0
A-1946	567.7	580	335.098	337.104	202.078	21865	2	2	Tier 3 one-reaction											0	2	98	0.2554
A-1948	567.9	580.2	295.077	297.084	122.037	18209.5	2	2	Tier 3 zero-reaction											2	22	363	0
A-1949	567.9	580.2	310.082	312.089	152.048	71136.4	2	2	Tier 2						EF00647024		2',5'-Dihydroxyacetophenone	1.31	0.2				0
A-1950	567.9	580.2	349.586	351.592	231.055	12656.6	2	2	Tier 3 one-reaction											0	12	305	0.1126
A-1951	567.9	580.2	321.1	323.106	174.083	51342.7	2	2	Tier 3 only two-reaction											0	0	51	0.0216
A-1952	568.1	580.5	431.179	433.185	197.12	43484.2	1	1	Tier 3 only two-reaction											0	0	35	0.2641
A-1953	568.5	580.9	262.134	264.141	28.0758	10493.8	1	1	Unidentified														0.0087
A-T3082	568.5	581	310.082	312.089	152.047	110414	2	2	Tier 2						AN00647004		3,4-Dihydroxyphenylacetaldehyde	0.89	29.7				0.0216
A-1954	568.8	581.3	344.62	346.627	110.562	27242.6	1	1	Unidentified														0
A-1956	569.3	581.9	284.09	286.096	100.064	7344.55	2	2	Tier 3 one-reaction											0	3	242	0.1082
A-1957	569.3	581.9	320.119	322.126	172.122	91568.3	2	2	Tier 3 one-reaction											0	6	149	0
A-1958	569.5	582.1	388.077	390.082	154.018	2.62608e+06	1	1	Tier 3 one-reaction											0	1	15	0
A-1960	570.1	582.7	328.088	330.094	188.06	24923.8	2	2	Tier 3 one-reaction											0	2	127	0.0043
A-1961	570.2	582.9	280.587	282.594	93.0579	14080.2	2	2	Tier 3 zero-reaction											1	10	165	0.0519
A-1962	570.3	582.9	454.241	456.248	220.183	16254.7	1	1	Tier 1	BP01592000	HMDB0033826	Butylated hydroxytoluene	0	0.5									0
A-1963	570.4	583.1	300.079	302.084	132.042	11263.1	2	2	Tier 3 zero-reaction											7	69	753	0.2424
A-1964	570.5	583.3	512.098	514.105	278.04	11550.5	1	1	Tier 3 one-reaction											0	25	186	0.1169
A-1965	571.1	583.9	460.117	462.124	226.059	10286.5	1	1	Tier 3 zero-reaction											1	19	408	0.1688
A-1967	572.3	585.2	271.969	273.975	37.9107	33703.7	1	1	Unidentified														0
A-1968	572.5	585.5	315.57	317.577	163.023	10926.8	2	2	Tier 3 only two-reaction											0	0	25	0.1385
A-1970	573.5	586.6	320.119	322.126	172.122	69516.1	2	2	Tier 3 one-reaction											0	6	149	0
A-1972	573.9	587.1	333.067	335.073	99.0083	11743.9	1	1	Tier 3 only two-reaction											0	0	67	0.1299
A-1973	573.9	587.1	312.08	314.086	156.044	37324.1	2	2	Tier 3 one-reaction											0	17	377	0.0909
A-1974	574	587.3	498.231	500.237	264.173	7893.9	1	1	Tier 3 one-reaction											0	1	151	0.7143
A-1975	574.1	587.3	284.067	286.073	100.017	34225.9	2	2	Tier 3 one-reaction											0	16	394	0
A-1976	574.5	587.8	377.096	379.104	286.075	14770.3	2	2	Tier 3 one-reaction											0	4	187	0.026
A-1977	575	588.4	401.136	403.142	334.155	10335.9	2	2	Tier 3 one-reaction											0	6	180	0.1039
A-1978	575	588.4	315.59	317.597	163.063	280670	2	2	Tier 3 zero-reaction											2	31	306	0
A-1979	575.2	588.6	376.092	378.099	284.067	45748.5	2	2	Unidentified														0
A-1980	576.7	590.3	620.244	622.25	386.185	7294.5	1	1	Tier 3 one-reaction											0	9	173	0.5195
A-1982	576.8	590.4	335.142	337.149	101.084	29479.2	1	1	Tier 3 one-reaction											0	20	342	0
A-1983	577.1	590.7	271.05	273.057	73.983	13121.5	2	2	Tier 3 only two-reaction											0	0	55	0.0433
A-1984	577.3	591	451.133	453.139	217.074	16134.9	1	1	Tier 3 one-reaction											0	5	101	0.1602
A-1985	577.4	591.1	354.092	356.097	120.034	9891.2	1	1	Tier 3 only two-reaction											0	0	14	0.1169
A-1986	577.4	591.1	533.25	535.256	299.192	45653.7	1	1	Tier 3 only two-reaction											0	0	54	0
A-1987	578.1	591.9	338.584	340.591	209.052	26772	2	2	Tier 3 one-reaction											0	15	210	0.0173
A-1988	578.5	592.3	681.357	683.362	447.298	9496.5	1	1	Tier 3 one-reaction											0	26	321	0.2381
A-1989	578.6	592.5	320.119	322.126	172.122	48782.5	2	2	Tier 3 one-reaction											0	6	149	0.0043
A-1990	579.7	593.7	307.11	309.118	146.104	8576	2	2	Unidentified														0
A-1991	579.9	594	398.106	400.113	164.048	13262.4	1	1	Tier 3 zero-reaction											5	36	373	0.1039
A-1992	579.9	594	363.21	365.216	129.152	135120	1	1	Tier 3 one-reaction											0	1	32	0
A-1995	581	595.3	289.576	291.582	111.034	17792.7	2	2	Tier 3 one-reaction											0	2	70	0.1385
A-1996	581.6	596.1	384.143	386.149	300.169	21280.1	2	2	Tier 3 one-reaction											0	3	116	0.0173
A-1997	582.2	596.9	359.771	361.778	125.713	23428	1	1	Unidentified														0.0346
A-1998	582.2	596.9	365.775	367.781	131.716	27455.9	1	1	Unidentified														0.0346
A-1999	583.7	598.8	329.06	331.067	190.004	10234	2	2	Tier 3 one-reaction											0	4	86	0.2684
A-2000	584.6	600	266.085	268.091	32.0262	328472	1	1	Tier 3 zero-reaction											1	37	593	0
A-2001	584.8	600.2	509.25	511.257	275.192	18616.2	1	1	Tier 3 only two-reaction											0	0	23	0.0087
A-2002	584.8	600.2	275.577	277.584	83.0374	25750.7	2	2	Tier 3 one-reaction											0	2	198	0.0087
A-2003	584.9	600.4	324.605	326.611	181.093	69011.9	2	2	Tier 3 one-reaction											0	9	195	0.2381
A-2004	585.1	600.6	317.132	319.138	83.0734	107822	1	1	Tier 3 one-reaction											0	2	188	0
A-2005	585.2	600.7	323.606	325.612	179.095	371544	2	2	Unidentified														0
A-2006	585.8	601.5	388.608	390.615	309.1	89852.6	2	2	Tier 3 one-reaction											0	7	267	0
A-2007	585.9	601.7	354.081	356.087	240.045	32591.8	2	2	Tier 2						BP01819000		Alizarin	3.75	29.5				0.0996
A-2008	586.3	602.1	479.204	481.21	245.145	24953.5	1	1	Tier 3 only two-reaction											0	0	46	0.0216
A-2009	586.8	602.8	502.179	504.186	268.121	44821.6	1	1	Tier 3 one-reaction											0	3	76	0.0779
A-2010	586.9	602.9	361.089	363.096	254.061	198023	2	2	Unidentified														0.0087
A-2011	586.9	603	362.09	364.096	256.063	40530.8	2	2	Tier 3 one-reaction											0	4	172	0.2251
A-2012	587.1	603.2	284.09	286.096	100.063	5284.5	2	2	Tier 3 one-reaction											0	3	242	0.2381
A-2013	587.3	603.4	327.127	329.134	186.137	70729.6	2	2	Tier 3 one-reaction											0	4	105	0
A-2014	587.4	603.6	432.617	434.621	397.117	21893.5	2	2	Tier 3 one-reaction											0	6	290	0
A-2016	587.9	604.2	380.782	382.788	146.723	33743.9	1	1	Unidentified														0.0476
A-2017	587.9	604.2	344.352	346.358	220.587	19266.3	2	2	Unidentified														0.0952
A-2018	588.6	605.1	344.101	346.108	220.086	23347.7	2	2	Tier 3 zero-reaction											1	19	222	0.0303
A-2019	589.3	606	294.088	296.094	120.058	16808.7	2	2	Tier 3 zero-reaction											2	13	249	0.0173
A-2021	589.7	606.5	328.127	330.133	188.136	12431.7	2	2	Tier 3 only two-reaction											0	0	6	0
A-2024	591.1	608.3	300.08	302.086	132.043	84767	2	2	Tier 3 zero-reaction											7	69	753	0.013
A-2025	591.1	608.3	432.163	434.169	198.105	7930.14	1	1	Tier 3 one-reaction											0	1	51	0.1991
A-2027	591.9	609.4	378.067	380.072	144.009	383837	1	1	Tier 3 one-reaction											0	2	56	0
A-2028	592.5	610.1	349.07	351.077	115.012	74940.9	1	1	Tier 3 only two-reaction											0	0	5	0
A-2029	592.7	610.4	394.095	396.102	160.037	27061.9	1	1	Tier 3 zero-reaction											2	39	469	0
A-2030	593.3	611.1	322.106	324.112	176.095	17180.6	2	2	Tier 3 zero-reaction											2	20	204	0.0476
A-2031	593.3	611.2	266.084	268.091	32.0262	305065	1	1	Tier 3 zero-reaction											1	37	593	0
A-2032	593.7	611.6	380.621	382.628	146.563	15833.5	1	1	Unidentified														0.1082
A-2033	593.7	611.7	613.117	617.13	146.007	44257.3	1	2	Tier 3 only two-reaction											0	0	23	0
A-2034	593.8	611.7	335.143	337.149	101.084	28301.2	1	1	Tier 3 one-reaction											0	20	342	0
A-2035	593.8	611.8	611.118	615.132	144.009	89395.7	1	2	Tier 3 one-reaction											0	2	55	0
A-2036	594	612	461.143	463.148	227.085	11678.1	1	1	Tier 3 only two-reaction											0	0	106	0.1688
A-2038	594.4	612.5	380.622	382.628	293.126	18133	2	2	Tier 3 one-reaction											0	4	231	0.1082
A-2039	594.5	612.7	368.597	370.603	134.538	47264	1	1	Unidentified														0.0043
A-2040	594.9	613.2	403.064	405.068	169.006	9296.55	1	1	Tier 3 zero-reaction											1	9	164	0.0216
A-2041	595	613.2	428.187	430.195	194.128	10131.9	1	1	Tier 3 only two-reaction											0	0	71	0.0433
A-2044	595.1	613.4	314.849	316.855	161.58	8033.18	2	2	Unidentified														0.2078
A-2045	595.1	613.5	328.061	330.069	188.006	8102.8	2	2	Tier 3 one-reaction											0	1	34	0.3247
A-2046	595.3	613.6	384.163	386.169	150.104	516709	1	1	Unidentified														0
A-2047	596.1	614.7	426.173	428.183	192.115	9461.21	1	1	Tier 3 one-reaction											0	10	106	0.039
A-2051	596.3	614.9	311.137	313.144	77.079	9960.67	1	1	Unidentified														0.2338
A-2052	596.3	615	321.59	323.597	175.063	73541.1	2	2	Tier 3 zero-reaction											2	13	159	0
A-2055	596.4	615.2	324.596	326.602	181.076	16441.8	2	2	Tier 3 zero-reaction											5	46	555	0
A-2056	597.4	616.3	261.151	263.158	27.0927	46877.5	1	1	Unidentified														0.0173
A-2057	597.8	616.9	431.32	433.33	197.261	8471.19	1	1	Unidentified														0.0043
A-2058	597.8	616.9	321.13	323.134	87.0713	7915.08	1	1	Tier 3 only two-reaction											0	0	3	0
A-2059	598.4	617.7	350.611	352.618	116.553	19924.1	1	1	Unidentified														0.0173
A-2060	598.5	617.7	360.097	362.103	252.078	9208.83	2	2	Tier 3 one-reaction											0	18	402	0.1212
A-2061	598.6	618	303.116	305.122	69.0574	11248.4	1	1	Tier 3 one-reaction											0	2	182	0
A-2062	599.8	619.5	343.621	345.628	219.126	24581.1	2	2	Tier 3 one-reaction											0	1	59	0.039
A-2065	600.8	620.7	398.106	400.112	164.047	30589.6	1	1	Tier 3 zero-reaction											5	36	373	0.0173
A-2066	600.9	620.8	314.582	316.589	161.048	107778	2	2	Tier 3 zero-reaction											3	14	166	0
A-2067	601	621	394.096	396.103	160.038	21344	1	1	Tier 3 zero-reaction											2	39	469	0
A-2068	601.1	621.2	494.048	496.052	259.99	9076.24	1	1	Tier 3 only two-reaction											0	0	38	0.1861
A-2069	601.2	621.3	335.142	337.149	101.084	23419.8	1	1	Tier 3 one-reaction											0	20	342	0
A-2070	601.3	621.4	390.089	392.097	156.03	30697.9	1	1	Unidentified														0.2771
A-2071	601.5	621.7	492.047	494.05	257.989	14592.9	1	1	Tier 3 only two-reaction											0	0	32	0.381
A-2072	602.6	623	713.359	715.366	479.301	9653.79	1	1	Tier 3 zero-reaction											4	27	314	0.1082
A-2074	602.9	623.4	549.038	553.051	81.9282	8683.94	1	2	Unidentified														0.0433
A-2075	602.9	623.5	349.044	351.05	114.985	45239.2	1	1	Tier 3 only two-reaction											0	0	8	0
A-2077	603	623.5	365.775	367.781	131.716	40120.9	1	1	Unidentified														0.0346
A-2078	603	623.5	314.582	316.589	80.5239	49480.6	1	1	Unidentified														0
A-2079	603	623.6	359.771	361.778	125.713	40426.4	1	1	Unidentified														0.0346
A-2080	603	623.6	551.035	555.048	83.9256	5596.8	1	2	Unidentified														0.1255
A-2081	603.1	623.7	585.102	589.114	117.992	6847.26	1	2	Tier 3 only two-reaction											0	0	34	0.1558
A-T3194	603.3	624	289.078	291.084	110.037	59148	2	2	Tier 2						BM00227001		Resorcinol	2.72	16.6				0.2857
A-2083	603.3	624	266.084	268.091	32.0262	285170	1	1	Tier 3 zero-reaction											1	37	593	0
A-2085	603.7	624.4	350.611	352.618	233.105	71213.9	2	2	Tier 3 one-reaction											0	4	83	0.0173
A-2086	604.6	625.6	354.117	356.122	120.058	8961.44	1	1	Tier 3 zero-reaction											2	13	249	0
A-2087	604.9	626	369.103	371.11	270.089	1.5404e+06	2	2	Unidentified														0
A-2088	604.9	626.1	327.094	329.099	93.0352	21144.6	1	1	Tier 3 only two-reaction											0	0	11	0.3766
A-2091	605.7	627	356.742	358.749	122.684	24485.4	1	1	Unidentified														0.0087
A-2092	606	627.5	323.587	325.595	179.058	9097.76	2	2	Tier 3 zero-reaction											2	43	399	0.3074
A-2093	606.4	628	470.236	472.242	236.178	22538.1	1	1	Tier 3 zero-reaction											1	0	167	0.697
A-2094	607.8	629.7	297.098	299.105	126.079	27443.1	2	2	Tier 3 one-reaction											0	3	193	0.0649
A-2097	608.9	631.1	321.098	323.104	174.079	7999.68	2	2	Tier 3 zero-reaction											1	11	143	0.0909
A-2098	609.1	631.3	435.267	437.274	201.209	11270.5	1	1	Tier 3 one-reaction											0	1	23	0.2944
A-2099	609.4	631.8	384.09	386.096	150.032	9759.25	1	1	Tier 3 zero-reaction											1	25	289	0.0563
A-2100	609.5	632	302.085	304.091	136.053	1.57916e+07	2	2	Unidentified														0
A-2101	609.7	632.2	369.103	371.109	135.044	1.90849e+06	1	1	Tier 3 only two-reaction											0	0	100	0
A-2102	609.9	632.4	288.138	290.145	54.0799	89674.8	1	1	Unidentified														0
A-2103	610.3	632.9	456.22	458.227	222.162	48127.4	1	1	Tier 3 one-reaction											0	2	102	0
A-2104	610.5	633.2	535.266	537.272	301.207	99487.9	1	1	Tier 3 only two-reaction											0	0	35	0
A-2105	611.1	634	314.582	316.589	161.048	67890	2	2	Tier 3 zero-reaction											3	14	166	0.0043
A-2106	612	635.2	341.083	343.09	107.025	15283.3	1	1	Tier 3 only two-reaction											0	0	9	0
A-2107	612.1	635.2	313.098	315.103	79.0392	28018.7	1	1	Tier 3 only two-reaction											0	0	1	0
A-2108	612.1	635.2	307.062	309.068	146.007	2.04671e+06	2	2	Tier 3 only two-reaction											0	0	23	0
A-2109	612.1	635.2	306.063	308.069	144.009	4.93894e+06	2	2	Tier 3 one-reaction											0	2	55	0
A-2110	612.3	635.5	314.582	316.589	80.5239	22346.6	1	1	Unidentified														0.0173
A-2111	612.5	635.7	364.194	366.201	130.136	25610.8	1	1	Tier 3 zero-reaction											1	3	97	0
A-2114	612.6	635.9	303.085	305.091	138.053	751643	2	2	Tier 3 zero-reaction											1	17	499	0
A-2116	614.4	638.2	331.563	333.569	195.009	9390.22	2	2	Tier 3 one-reaction											0	1	32	0.1385
A-2117	614.5	638.3	527.187	529.193	293.129	12114.2	1	1	Tier 3 one-reaction											0	4	219	0.2251
A-2118	614.6	638.5	400.071	402.078	166.013	18931.8	1	1	Tier 3 one-reaction											0	3	167	0.0043
A-2119	614.8	638.7	344.152	346.158	110.093	13329	1	1	Tier 3 only two-reaction											0	0	61	0.0346
A-2120	614.9	638.9	344.352	346.358	220.587	30402.8	2	2	Unidentified														0.0346
A-2121	615.3	639.4	344.101	346.108	220.085	33387	2	2	Tier 3 zero-reaction											1	19	222	0.0043
A-2122	615.6	639.7	302.74	304.746	68.6812	31635.4	1	1	Unidentified														0.0087
A-2123	615.8	640.1	317.569	319.575	83.5104	19652.1	1	1	Unidentified														0
A-2124	616.3	640.6	561.282	563.288	327.223	23981.6	1	1	Tier 3 one-reaction											0	1	37	0.0087
A-2125	616.5	640.9	317.569	319.575	167.021	145495	2	2	Tier 3 zero-reaction											1	8	176	0
A-2128	617	641.5	336.109	338.116	102.051	42828.4	1	1	Tier 3 only two-reaction											0	0	27	0
A-2129	617.1	641.6	335.142	337.149	101.084	26430.3	1	1	Tier 3 one-reaction											0	20	342	0
A-2130	618.1	642.9	713.359	715.366	479.301	6678.88	1	1	Tier 3 zero-reaction											4	27	314	0.0952
A-2131	619.5	644.7	346.128	348.135	224.14	18294.4	2	2	Tier 3 one-reaction											0	4	134	0.0087
A-2132	619.5	644.7	341.107	343.113	107.048	12378.4	1	1	Tier 3 only two-reaction											0	0	106	0.026
A-2133	619.7	645	378.101	380.107	144.042	32316.1	1	1	Tier 3 zero-reaction											3	43	499	0
A-2134	619.7	645	324.598	326.602	181.079	9570.71	2	2	Tier 3 only two-reaction											0	0	1	0
A-2135	620	645.4	398.178	400.185	164.12	37547.7	1	1	Tier 2						EF00802005		2-Butyl-4-methylphenol	0.16	61.7				0.0043
A-2136	620.2	645.7	274.098	276.105	80.0792	10289.2	2	2	Unidentified														0.0996
A-T3184	620.3	645.8	289.078	291.083	110.037	23951	2	2	Tier 2						AN00227003		Hydroquinone	2.62	38				0.0952
A-2138	621.4	646.8	382.11	384.12	296.104	40665.5	2	2	Unidentified														0.026
A-2139	622.9	647.8	441.32	443.328	207.262	13672.6	1	1	Unidentified														0.1385
A-2141	623.5	648.3	484.252	486.258	250.193	23393.6	1	1	Tier 3 one-reaction											0	6	200	0.6926
A-2142	623.7	648.3	615.235	617.24	381.176	11542.9	1	1	Tier 3 one-reaction											0	7	145	0.7056
A-2145	624.3	648.8	310.048	312.055	151.98	6151.08	2	2	Tier 3 only two-reaction											0	0	12	0.1948
A-2147	624.5	648.9	357.124	359.131	123.066	7787.63	1	1	Tier 3 only two-reaction											0	0	8	0
A-2148	624.5	648.9	266.084	268.091	32.0262	308306	1	1	Tier 3 zero-reaction											1	37	593	0
A-2149	624.6	649	284.613	286.619	101.109	15328.6	2	2	Tier 3 only two-reaction											0	0	9	0.0216
A-2150	624.7	649	282.062	284.068	48.0034	8701.53	1	1	Tier 3 zero-reaction											1	3	74	0
A-2151	624.7	649	317.132	319.138	83.0734	133777	1	1	Tier 3 one-reaction											0	2	188	0
A-T3228	624.7	649	284.612	286.619	202.216	17282	4	4	Tier 1	AN01329000		Spermine	0.13	4.5									0.2424
A-2152	624.7	649	414.136	416.143	180.078	11821.7	1	1	Tier 3 zero-reaction											1	26	298	0.0303
A-2153	625.4	649.4	477.105	479.111	243.047	9088.79	1	1	Tier 3 only two-reaction											0	0	15	0.2381
A-2154	625.6	649.6	547.172	549.177	313.114	14138.9	1	1	Tier 3 zero-reaction											1	17	296	0.4286
A-2155	626.4	650.1	323.76	325.767	89.7017	8971.2	1	1	Unidentified														0.1385
A-2156	627.2	650.6	330.099	332.106	96.0408	21018.1	1	1	Tier 3 only two-reaction											0	0	2	0.0649
A-2157	627.2	650.6	380.611	382.618	293.106	74060.6	2	2	Tier 3 one-reaction											0	7	234	0
A-2158	627.3	650.7	377.615	379.622	287.114	28593.1	2	2	Tier 3 zero-reaction											1	16	467	0
A-2159	627.4	650.8	331.562	333.569	195.008	4919.27	2	2	Tier 3 one-reaction											0	1	41	0.2771
A-2160	627.5	650.8	380.611	382.618	146.553	29137.7	1	1	Unidentified														0
A-2162	627.8	651	318.073	320.079	168.029	7796.56	2	2	Tier 3 zero-reaction											1	9	231	0.0087
A-2163	627.8	651	498.157	500.166	528.197	6028.81	2	2	Tier 3 one-reaction											0	1	167	0.1429
A-2164	627.9	651.1	381.113	383.118	147.054	12703.7	1	1	Tier 3 zero-reaction											6	55	643	0
A-2165	628.4	651.4	323.042	325.049	177.968	11982.5	2	2	Tier 3 only two-reaction											0	0	51	0.1385
A-2166	628.6	651.6	522.171	524.179	288.113	8997.41	1	1	Tier 3 one-reaction											0	6	177	0.0952
A-2167	628.6	651.6	322.043	324.05	175.97	20640	2	2	Tier 3 only two-reaction											0	0	10	0.0476
A-2168	628.7	651.6	628.378	630.384	394.319	8852.58	1	1	Tier 3 only two-reaction											0	0	51	0.1342
A-2169	629.7	652.3	320.752	322.758	86.6934	34917.1	1	1	Unidentified														0
A-2170	629.7	652.3	374.178	376.185	140.12	36386.3	1	1	Tier 3 one-reaction											0	5	120	0
A-2171	629.8	652.4	321.13	323.135	87.0715	8040.81	1	1	Tier 3 only two-reaction											0	0	3	0
A-2172	629.8	652.4	367.591	369.598	267.066	163515	2	2	Tier 3 one-reaction											0	1	81	0
A-2174	629.8	652.4	368.591	370.597	269.065	70119.2	2	2	Tier 3 one-reaction											0	7	258	0.0087
A-2175	630	652.5	303.085	305.091	138.053	10058.1	2	2	Tier 3 one-reaction											0	13	359	0
A-2176	630.5	652.8	358.086	360.092	124.027	8176.48	1	1	Tier 3 one-reaction											0	6	178	0.026
A-2177	630.7	652.9	354.099	356.104	240.081	20555.8	2	2	Unidentified														0.4242
A-2178	630.7	653	332.096	334.102	196.075	17138.4	2	2	Tier 2						BM01244007	C06580	2,3-Dihydroxy-p-cumic acid	1.92	70.3				0.0043
A-2180	631.3	653.3	335.07	337.076	202.022	36485	2	2	Tier 3 one-reaction											0	10	274	0
A-2181	631.3	653.3	334.07	336.077	200.024	67793.1	2	2	Tier 3 one-reaction											0	3	90	0
A-2183	633.1	654.5	309.594	311.601	151.071	21824.3	2	2	Tier 3 only two-reaction											0	0	1	0.0909
A-2185	633.6	654.8	485.211	487.217	251.152	26874.6	1	1	Tier 3 one-reaction											0	5	61	0.0043
A-2187	634.8	655.6	476.128	478.134	242.069	20235.6	1	1	Tier 3 one-reaction											0	4	3	0.0216
A-2188	634.9	655.7	364.098	366.105	260.08	131962	2	2	Tier 3 one-reaction											0	17	212	0
A-2189	635	655.7	372.101	374.108	138.043	29106.2	1	1	Tier 3 zero-reaction											2	16	215	0.0087
A-2190	635	655.7	410.153	412.159	352.189	9176.09	2	2	Tier 3 one-reaction											0	3	223	0.1948
A-2191	635.2	655.9	335.142	337.149	101.084	25243.4	1	1	Tier 3 one-reaction											0	20	342	0
A-2193	636.3	656.6	268.002	270.006	33.9433	17130.9	1	1	Unidentified														0.013
A-2194	637.1	657.1	537.281	539.288	303.223	10916.8	1	1	Tier 3 only two-reaction											0	0	22	0.0303
A-2195	638.2	657.8	432.139	434.144	198.081	16443.1	1	1	Tier 3 one-reaction											0	1	96	0.4286
A-2196	639.1	658.4	320.064	322.071	172.012	8.81654e+06	2	2	Tier 3 one-reaction											0	1	67	0
A-2197	639.1	658.4	319.065	321.072	170.014	1.76359e+07	2	2	Tier 3 one-reaction											0	2	49	0
A-2199	640.8	659.5	403.064	405.069	169.006	2.28934e+06	1	1	Tier 3 zero-reaction											1	9	164	0
A-2200	641.1	659.7	339.102	341.107	105.044	13331.9	1	1	Tier 3 zero-reaction											2	21	432	0
A-2201	641.3	659.9	384.09	386.096	150.032	18124.2	1	1	Tier 3 zero-reaction											1	25	289	0
A-2202	641.9	660.3	531.325	533.332	297.267	6445.51	1	1	Tier 3 one-reaction											0	18	131	0.0779
A-2203	642.4	660.6	513.124	515.131	279.066	20346.5	1	1	Tier 3 one-reaction											0	1	80	0.0087
A-2204	643.3	661.2	278.092	280.099	88.0681	8654.07	2	2	Unidentified														0.1212
A-2205	643.4	661.2	292.115	294.122	58.0569	10783.6	1	1	Unidentified														0.1948
A-2206	644.2	661.7	561.187	563.193	327.129	5510.58	1	1	Tier 3 one-reaction											0	10	248	0.71
A-2207	645.5	662.6	468.22	470.226	234.162	13556.6	1	1	Tier 3 one-reaction											0	4	151	0.2208
A-2209	646.5	663.3	303.116	305.123	69.0574	10944.6	1	1	Tier 3 one-reaction											0	2	182	0
A-2210	646.6	663.3	557.141	561.155	90.0319	17113	1	2	Tier 3 zero-reaction											5	41	637	0.0519
A-2211	646.7	663.4	334.075	336.082	100.017	19239.7	1	1	Tier 3 one-reaction											0	16	394	0.0476
A-2213	647.3	663.8	511.299	513.305	277.241	11321.9	1	1	Tier 3 only two-reaction											0	0	129	0.0433
A-2214	647.5	663.9	266.084	268.091	32.0262	222000	1	1	Tier 3 zero-reaction											1	37	593	0
A-2215	648.1	664.3	335.142	337.149	101.084	23662.8	1	1	Tier 3 one-reaction											0	20	342	0
A-2216	648.6	664.6	423.16	425.167	378.204	9253.49	2	2	Tier 3 zero-reaction											2	24	378	0.1645
A-2217	648.9	664.8	460.132	462.139	226.074	8427.39	1	1	Tier 3 one-reaction											0	4	86	0.0563
A-2220	649.3	665.1	496.215	498.222	262.156	6460.42	1	1	Tier 3 one-reaction											0	3	160	0.0909
A-2221	649.4	665.2	563.297	565.303	329.239	42726.7	1	1	Tier 3 one-reaction											0	5	134	0.0043
A-2222	649.5	665.2	584.34	586.347	350.282	7099.83	1	1	Tier 3 one-reaction											0	9	385	0.3896
A-2223	649.5	665.2	316.099	318.107	164.082	9521.44	2	2	Tier 3 zero-reaction											5	17	317	0.1039
A-2224	649.7	665.3	557.643	561.656	90.5335	14819.1	1	2	Unidentified														0.1515
A-2225	650	665.6	484.215	486.221	250.157	13245.9	1	1	Tier 3 one-reaction											0	1	98	0.0216
A-2228	652	666.8	518.236	520.242	284.178	14653.7	1	1	Tier 3 zero-reaction											1	11	161	0.5325
A-2230	653.8	668.1	466.1	468.103	232.042	25972.8	1	1	Tier 3 only two-reaction											0	0	115	0.5411
A-2234	655.3	669	293.08	295.086	118.043	7598.3	2	2	Tier 3 only two-reaction											0	0	3	0.1645
A-2235	655.4	669.1	301.089	303.095	134.061	15715.3	2	2	Tier 3 only two-reaction											0	0	2	0.1169
A-2236	656.2	669.6	589.313	591.319	355.254	23899.3	1	1	Tier 3 one-reaction											0	1	146	0.0087
A-2237	656.3	669.7	366.121	368.128	264.126	45564.2	2	2	Tier 3 only two-reaction											0	0	57	0.1515
A-2238	656.3	669.7	604.378	606.384	370.32	14654.8	1	1	Tier 3 one-reaction											0	2	54	0.039
A-2239	656.8	670	512.05	514.052	277.992	16060.2	1	1	Tier 3 one-reaction											0	2	58	0.4069
A-2240	657.2	670.2	375.599	377.605	283.08	27128.7	2	2	Tier 3 one-reaction											0	12	307	0.1299
A-2241	657.2	670.3	374.599	376.605	281.082	54183.9	2	2	Tier 3 one-reaction											0	7	126	0.0823
A-2242	657.2	670.3	398.106	400.112	164.047	168384	1	1	Tier 3 zero-reaction											5	36	373	0
A-2243	658.7	671.2	326.046	328.053	183.976	8080.59	2	2	Tier 3 zero-reaction											1	11	117	0.1082
A-2244	659.3	671.6	414.137	416.143	180.078	10661	1	1	Tier 3 zero-reaction											1	26	298	0.0433
A-2245	659.3	671.6	618.394	620.4	384.335	16785.3	1	1	Tier 3 one-reaction											0	4	59	0.026
A-2246	659.3	671.6	266.085	268.091	32.0262	266306	1	1	Tier 3 zero-reaction											1	37	593	0
A-2247	659.3	671.6	403.064	405.069	169.006	31649.8	1	1	Tier 3 zero-reaction											1	9	164	0
A-2248	659.4	671.7	335.142	337.149	101.084	28063.7	1	1	Tier 3 one-reaction											0	20	342	0
A-2250	659.5	671.8	471.096	473.102	237.038	90770	1	1	Tier 3 only two-reaction											0	0	43	0
A-2252	660	672.1	336.046	338.051	203.975	10225.7	2	2	Tier 3 one-reaction											0	2	57	0.0866
A-2255	660.1	672.2	303.116	305.123	69.0575	16271	1	1	Tier 3 one-reaction											0	2	183	0
A-2256	660.1	672.2	292.115	294.122	58.057	48759	1	1	Unidentified														0.0433
A-2257	660.1	672.2	278.092	280.099	88.0679	59882.2	2	2	Unidentified														0.0087
A-2258	660.3	672.3	499.226	501.232	265.168	7278.77	1	1	Tier 3 one-reaction											0	2	63	0.1212
A-2259	660.4	672.3	473.102	475.106	239.044	61244.2	1	1	Tier 3 one-reaction											0	9	152	0
A-2260	660.8	672.6	513.124	515.131	279.066	232009	1	1	Tier 3 one-reaction											0	1	80	0
A-2262	661.2	672.9	384.09	386.097	150.032	40349.4	1	1	Tier 3 zero-reaction											1	25	289	0
A-2263	661.2	672.9	348.116	350.122	228.115	790278	2	2	Unidentified														0.013
A-2265	661.4	673	409.085	411.092	175.027	85940.4	1	1	Tier 3 one-reaction											0	4	88	0
A-2266	661.7	673.2	551.351	553.357	317.293	9113.17	1	1	Tier 3 zero-reaction											1	7	49	0.2208
A-2267	663.5	674.4	521.25	523.256	287.192	9142.09	1	1	Tier 3 only two-reaction											0	0	33	0.3247
A-2268	663.7	674.5	630.394	632.4	396.335	14151.2	1	1	Tier 3 only two-reaction											0	0	44	0.0173
A-2269	664.1	674.8	485.281	487.287	251.222	14744.5	1	1	Tier 3 only two-reaction											0	0	79	0.026
A-2270	664.3	674.9	363.613	365.619	259.108	27458	2	2	Tier 3 one-reaction											0	3	151	0.0087
A-2271	664.3	674.9	463.299	465.305	229.24	218469	1	1	Tier 3 one-reaction											0	1	33	0
A-2272	664.8	675.3	507.325	509.332	273.267	42292	1	1	Tier 3 one-reaction											0	5	52	0.0476
A-2273	664.9	675.3	482.235	484.242	248.177	8000.2	1	1	Tier 3 one-reaction											0	1	208	0.0693
A-2274	665.9	675.9	372.586	374.593	277.056	20502.7	2	2	Tier 3 one-reaction											0	23	183	0.1212
A-2275	666.2	676.1	403.065	405.069	169.006	19410.8	1	1	Tier 3 only two-reaction											0	0	18	0
A-2276	666.2	676.2	631.23	633.236	397.171	12437.8	1	1	Tier 3 one-reaction											0	5	182	0.6753
A-2277	666.6	676.4	332.756	334.763	98.698	53403.3	1	1	Unidentified														0.039
A-2278	666.8	676.5	332.851	334.857	197.584	10236.3	2	2	Unidentified														0.0519
A-2279	666.8	676.6	359.771	361.778	125.713	37422.7	1	1	Unidentified														0.0043
A-2280	667	676.7	368.584	370.59	269.051	40126.7	2	2	Unidentified														0.1255
A-2281	667	676.7	601.652	605.665	134.542	10476.6	1	2	Unidentified														0.1818
A-2282	667.3	676.9	335.142	337.149	101.084	25158.9	1	1	Tier 3 one-reaction											0	20	342	0
A-2283	667.4	676.9	487.298	489.305	253.24	36458	1	1	Tier 3 one-reaction											0	2	94	0.026
A-2284	668.5	677.6	501.07	503.076	267.012	11151.7	1	1	Tier 3 one-reaction											0	1	66	0.0043
A-2285	669.4	678.2	517.255	519.261	283.197	15624.2	1	1	Tier 3 only two-reaction											0	0	48	0.039
A-2286	669.9	678.6	484.25	486.257	250.192	10479	1	1	Tier 3 one-reaction											0	6	205	0.6883
A-2287	669.9	678.6	484.215	486.221	250.157	44322.4	1	1	Tier 3 one-reaction											0	1	98	0.1126
A-2288	670.3	678.8	349.129	351.135	230.141	14895.6	2	2	Tier 3 one-reaction											0	5	59	0.2381
A-2289	670.8	679.2	618.357	620.363	384.299	13074.2	1	1	Tier 3 one-reaction											0	7	93	0.0519
A-2290	671.7	679.7	537.315	539.321	303.256	9750.98	1	1	Tier 3 one-reaction											0	5	158	0.0303
A-2291	672.8	681.2	415.132	417.139	181.074	23141.2	1	1	Tier 3 zero-reaction											5	42	452	0.0433
A-2293	675.3	686.6	398.107	400.112	164.048	12710	1	1	Tier 3 zero-reaction											5	36	360	0.1082
A-2294	675.9	688	469.216	471.222	235.157	14389.4	1	1	Tier 3 only two-reaction											0	0	48	0.0173
A-2295	676.6	689.4	513.314	515.321	279.256	131196	1	1	Tier 3 one-reaction											0	1	104	0
A-2296	678.1	692.6	335.142	337.149	101.084	21268	1	1	Tier 3 one-reaction											0	20	342	0
A-2297	678.2	692.9	510.728	512.735	276.67	8248.95	1	1	Unidentified														0.2511
A-2298	678.4	693.3	484.215	486.221	250.157	69366.1	1	1	Tier 3 one-reaction											0	1	98	0.0779
A-2299	678.4	693.5	505.057	507.061	270.999	17934	1	1	Tier 3 only two-reaction											0	0	70	0.3074
A-2300	678.5	693.7	419.273	421.279	185.214	20431.3	1	1	Tier 3 only two-reaction											0	0	20	0
A-2301	678.6	693.9	507.063	509.065	273.005	12637.9	1	1	Tier 3 one-reaction											0	5	105	0.0043
A-2302	679.5	695.9	525.228	527.234	291.17	18001.2	1	1	Tier 3 one-reaction											0	8	193	0.1991
A-2303	679.6	696	516.222	518.229	282.164	12224.1	1	1	Tier 3 one-reaction											0	4	77	0.2381
A-2304	679.6	696	515.721	517.727	281.663	17523.6	1	1	Unidentified														0.2338
A-2305	679.6	696	524.726	526.733	290.668	26671.7	1	1	Unidentified														0.1948
A-2306	680.2	697.3	266.083	268.091	32.0249	185488	1	1	Unidentified														0
A-2307	681.1	699.3	344.598	346.604	221.078	11754.7	2	2	Tier 3 one-reaction											0	4	178	0.3117
A-2308	681.3	699.7	332.846	334.852	197.575	10752	2	2	Unidentified														0.0736
A-2309	681.5	700.1	333.096	335.103	198.076	9120.35	2	2	Tier 3 zero-reaction											1	11	199	0.0952
A-2310	681.8	700.8	523.32	525.326	289.262	6764.09	1	1	Tier 3 one-reaction											0	2	49	0.0909
A-2311	682.1	701.4	533.341	535.347	299.282	26635.6	1	1	Tier 3 zero-reaction											3	14	143	0
A-2312	682.5	702.4	345.139	347.146	222.162	17405	2	2	Tier 3 one-reaction											0	2	102	0.013
A-2313	682.6	702.7	565.313	567.319	331.255	12009.2	1	1	Tier 3 only two-reaction											0	0	34	0.0173
A-2314	683	703.5	529.639	533.652	62.5295	10669.3	1	2	Unidentified														0.0736
[truncated: 56 more rows]
