# Supplementary material for: Characterization of multi-stage metabolic alterations in hepatitis B virus-related acute-on-chronic liver failure using high-coverage metabolomics
Source: Metabolomics. 2026 Jun 16;22(4):93. doi: 10.1007/s11306-026-02462-0 (PMC13272236; doi:10.1007/s11306-026-02462-0)
Supplement: Supplementary file 4 — Supplementary Material 4 [file 11306_2026_2462_MOESM4_ESM.xlsx]

## Sheet:  subset 1
Table S3A. Significant Metabolites Common to All Groups (CHB, ACLF-1, ACLF-2, and ACLF-3)
No	Peak Pair Information				Identification Information		CHB vs. HC			ACLF-1 vs. HC			ACLF-2 vs. HC			ACLF-3 vs. HC
	Normalized RT (s)	m/z_light	m/z_heavy	Neutral Mass (Da)	Identification Level	Compound	Fold change	q-value	Significance	Fold change	q-value	Significance	Fold change	q-value	Significance	Fold change	q-value	Significance
A-T70	86.4	375.078	377.084	141.019	Tier 1	Ethanolamine phosphate	0.453642	1.23666e-05	Significant Decrease	0.145281	2.09252e-16	Significant Decrease	0.293078	1.86583e-12	Significant Decrease	0.298029	2.04225e-09	Significant Decrease
A-30	88.5	537.213	539.219	303.154	Tier 2	Arginyl-Glutamic acid	1.54206	1.32403e-06	Significant Increase	1.67524	3.09669e-05	Significant Increase	2.58899	1.66107e-09	Significant Increase	3.74408	1.05413e-13	Significant Increase
A-T7	88.6	537.212	539.219	303.154	Tier 2	gamma-Glutamyl-Arginine	1.56682	1.52555e-06	Significant Increase	1.7281	1.86485e-05	Significant Increase	2.70561	1.09967e-09	Significant Increase	3.9356	9.01084e-14	Significant Increase
A-143	139.2	399.104	401.111	165.046	Tier 1	Methionine Sulfoxide	1.53694	0.00423078	Significant Increase	7.17677	1.31818e-11	Significant Increase	8.40823	1.01842e-15	Significant Increase	7.75011	2.32363e-13	Significant Increase
A-171	153.3	410.138	412.144	176.08	Tier 1	Glycyl-Threonine	0.651586	0.00155173	Significant Decrease	0.490471	2.58073e-14	Significant Decrease	0.529952	1.83649e-12	Significant Decrease	0.434565	1.38801e-13	Significant Decrease
A-T886	215.3	512.152	514.158	278.094	Tier 1	Glutamyl-Methionine	1.96758	2.21952e-05	Significant Increase	16.5757	4.07915e-09	Significant Increase	21.998	9.70542e-14	Significant Increase	29.7499	1.36803e-15	Significant Increase
A-362	217.1	465.18	467.187	231.122	Tier 2	Asparaginyl-Valine	0.594684	6.12e-07	Significant Decrease	0.35407	1.35962e-24	Significant Decrease	0.294501	5.53219e-28	Significant Decrease	0.325543	1.03182e-18	Significant Decrease
A-T1068	243.1	392.128	394.135	158.069	Tier 2	5-Hydroxyectoine	0.632396	0.00822664	Significant Decrease	0.33407	1.10222e-13	Significant Decrease	0.367444	3.03402e-12	Significant Decrease	0.238202	3.93862e-12	Significant Decrease
A-T1212	248.5	385.636	387.643	303.154	Tier 1	Glutamyl-Arginine	1.59201	4.16845e-06	Significant Increase	1.56854	0.000151961	Significant Increase	2.37793	2.68415e-08	Significant Increase	3.39531	5.25966e-11	Significant Increase
A-T1202	251.7	408.157	410.166	174.1	Tier 1	Glycyl-Valine	0.452434	8.70122e-10	Significant Decrease	0.25831	6.1995e-23	Significant Decrease	0.0546068	1.00439e-34	Significant Decrease	0.0663147	1.7086e-24	Significant Decrease
A-T1363	258.4	528.18	530.187	294.122	Tier 1	Glutamyl-Phenylalanine	1.55966	6.55573e-07	Significant Increase	2.41572	3.04101e-11	Significant Increase	2.76339	5.8558e-12	Significant Increase	3.60766	4.16476e-13	Significant Increase
A-T1442	281.8	369.112	371.119	135.054	Tier 1	Adenine	3.37936	0.0297637	Significant Increase	33.5309	0.0141295	Significant Increase	17.0463	0.00189211	Significant Increase	43.7965	0.000297725	Significant Increase
A-T1715	283.3	447.102	449.109	426.088	Tier 2	S-Glutathionyl-L-cysteine/Cysteineglutathione disulfide	0.397362	4.81961e-07	Significant Decrease	0.203173	1.00884e-18	Significant Decrease	0.659084	0.000439708	Significant Decrease	0.631658	0.000583778	Significant Decrease
A-T1613	305.7	411.092	413.098	178.041	Tier 1	Glycyl-Cysteine	0.630681	0.00328991	Significant Decrease	0.35998	2.60064e-14	Significant Decrease	0.587684	5.79649e-06	Significant Decrease	0.412096	4.75885e-10	Significant Decrease
A-717	317.3	364.625	366.631	261.133	Tier 2	Lysyl-Aspartic acid	1.61674	8.50337e-07	Significant Increase	1.85961	4.31073e-06	Significant Increase	2.44411	6.89121e-06	Significant Increase	4.12615	5.72856e-08	Significant Increase
A-T1481	319.4	431.127	433.134	197.069	Tier 2	N-Hydroxy-L-tyrosine	1.69247	0.00864518	Significant Increase	13.1282	5.78466e-24	Significant Increase	15.7811	5.96838e-27	Significant Increase	11.8069	6.93667e-23	Significant Increase
A-T1818	324.6	360.101	362.109	126.043	Tier 1	Thymine	2.02362	6.30126e-08	Significant Increase	2.43226	1.80358e-10	Significant Increase	1.85056	1.3971e-10	Significant Increase	1.55506	2.41699e-07	Significant Increase
A-T1905	343.6	345.092	347.099	222.067	Tier 1	Allocystathionine	3.38961	6.92182e-05	Significant Increase	14.4582	7.71916e-16	Significant Increase	14.0192	5.58079e-18	Significant Increase	11.31	1.20294e-13	Significant Increase
A-T1935	345.3	414.101	416.108	180.042	Tier 2	3-(4-Hydroxyphenyl)pyruvic acid	1.99028	0.0160598	Significant Increase	3.81083	3.45906e-09	Significant Increase	2.36108	5.83658e-05	Significant Increase	2.98833	3.28196e-07	Significant Increase
A-T1953	347.6	416.115	418.123	182.058	Tier 1	3-(4-Hydroxyphenyl)lactic acid	1.56312	1.28663e-05	Significant Increase	4.71996	5.70303e-24	Significant Increase	6.52498	1.59494e-15	Significant Increase	7.39719	3.16949e-12	Significant Increase
A-T2102	369.4	396.123	398.129	162.064	Tier 1	Glycyl-Serine	1.61577	0.000148539	Significant Increase	2.44108	1.09486e-11	Significant Increase	3.89114	2.69999e-17	Significant Increase	3.56819	1.85552e-11	Significant Increase
A-T2225	382.1	546.205	548.212	312.147	Tier 1	Phenylalanyl-Phenylalanine	0.538016	2.92318e-07	Significant Decrease	0.118702	7.63028e-39	Significant Decrease	0.0659746	4.2559e-50	Significant Decrease	0.0408186	4.72279e-37	Significant Decrease
A-1077	390.6	444.111	446.118	210.053	Tier 2	Vanilpyruvic acid	1.66939	6.14239e-05	Significant Increase	4.84397	9.59966e-23	Significant Increase	5.30301	8.13773e-17	Significant Increase	4.83647	2.16636e-14	Significant Increase
A-T2326	399.7	372.09	374.096	138.032	Tier 1	4-Hydroxybenzoic acid	2.07905	0.0036608	Significant Increase	5.68834	2.82162e-26	Significant Increase	4.83356	3.13895e-20	Significant Increase	4.0533	3.07968e-17	Significant Increase
A-1192	414.6	414.101	416.107	180.042	Tier 2	3-Hydroxyphenylpyruvic acid	1.51051	0.00671923	Significant Increase	1.80442	2.47817e-06	Significant Increase	1.65389	4.16519e-07	Significant Increase	1.84089	5.64702e-10	Significant Increase
A-1230	420.5	389.117	391.123	310.118	Tier 1	Tyrosyl-Glutamic acid	1.78105	1.43896e-08	Significant Increase	3.57791	1.09837e-18	Significant Increase	4.99647	7.22639e-17	Significant Increase	5.62909	2.10424e-19	Significant Increase
A-T2519	431.4	389.117	391.123	310.116	Tier 1	Glutamyl-Tyrosine	1.80277	1.19164e-08	Significant Increase	3.62693	1.06439e-18	Significant Increase	5.11932	4.93976e-16	Significant Increase	5.77112	5.14466e-19	Significant Increase
A-T2532	453.8	318.594	320.601	169.074	Tier 2	L-Noradrenaline	1.59989	0.0300639	Significant Increase	2.03521	0.000113673	Significant Increase	1.56789	0.00142617	Significant Increase	1.88757	0.000265533	Significant Increase
A-T2761	469.9	408.159	410.166	174.1	Tier 1	Gly-Norvaline	0.435322	1.54282e-10	Significant Decrease	0.210343	9.90171e-27	Significant Decrease	0.0682435	2.12501e-36	Significant Decrease	0.0575422	5.18679e-26	Significant Decrease
A-1791	540.3	318.079	320.086	168.042	Tier 1	Homogentisic acid	3.14788	6.29963e-10	Significant Increase	1.85609	0.00432017	Significant Increase	3.14593	1.83943e-05	Significant Increase	2.85464	1.42313e-05	Significant Increase
A-T2799	541.5	345.109	347.114	222.1	Tier 2	N3-Acetyl-3'-Hydroxykynurenamine	1.53197	0.0020383	Significant Increase	3.5794	1.72555e-19	Significant Increase	4.62827	3.57499e-17	Significant Increase	3.80357	1.31316e-15	Significant Increase
A-1812	546.1	512.21	514.216	278.152	Tier 2	alpha-CEHC	0.491986	0.00157327	Significant Decrease	0.200879	3.6192e-10	Significant Decrease	0.170619	2.92813e-10	Significant Decrease	0.161624	7.07274e-08	Significant Decrease

## Sheet: subset 2
Table S3B.Metabolites Altered in ACLF Stages (ACLF-1, ACLF-2, and ACLF-3) But Not in CHB
No	Peak Pair Information				Identification Information		CHB vs. HC			ACLF-1 vs. HC			ACLF-2 vs. HC			ACLF-3 vs. HC
	Normalized RT (s)	m/z_light	m/z_heavy	Neutral Mass (Da)	Identification Level	Compound	Fold change	q-value	Significance	Fold change	q-value	Significance	Fold change	q-value	Significance	Fold change	q-value	Significance
A-T231	78.4	449.114	451.121	215.056	Tier 2	sn-Glycero-3-phosphoethanolamine	0.765216	0.001047	Not Significant	0.529578	2.86054e-11	Significant Decrease	0.355963	1.50169e-22	Significant Decrease	0.314178	6.81453e-17	Significant Decrease
A-16	81.6	403.063	405.069	169.005	Tier 2	L-Cysteic acid	0.863241	0.0395563	Not Significant	0.597707	5.40984e-11	Significant Decrease	0.617751	1.13261e-08	Significant Decrease	0.459859	8.72498e-17	Significant Decrease
A-38	89.9	355.078	357.084	121.02	Tier 2	Cysteine	1.39863	0.0154731	Not Significant	3.16787	6.86436e-15	Significant Increase	3.19319	2.11942e-11	Significant Increase	4.59122	1.85837e-11	Significant Increase
A-T137	93.7	359.073	361.079	125.015	Tier 1	Taurine	0.780463	0.00150378	Not Significant	0.573332	2.55989e-11	Significant Decrease	0.432566	6.15548e-19	Significant Decrease	0.416502	9.50222e-16	Significant Decrease
A-T223	109.9	343.077	345.085	109.02	Tier 1	Hypotaurine	1.07375	0.434145	Not Significant	4.94655	5.57345e-06	Significant Increase	5.69071	0.000140115	Significant Increase	4.02454	0.000189591	Significant Increase
A-T228	116.6	424.154	426.161	190.095	Tier 2	meso-2,6-Diaminoheptanedioic acid	1.11928	0.16777	Not Significant	2.31229	7.61828e-05	Significant Increase	2.81214	0.000287314	Significant Increase	2.30448	0.000249525	Significant Increase
A-110	121.2	422.186	424.192	188.127	Tier 1	Homoarginine	1.31046	0.00298211	Not Significant	1.75377	1.62451e-05	Significant Increase	2.21501	1.03311e-10	Significant Increase	2.60543	3.66815e-12	Significant Increase
A-T330	130.9	482.159	484.166	248.101	Tier 1	Threoninyl-Glutamic acid	1.42781	9.92005e-06	Not Significant	1.64068	4.27179e-10	Significant Increase	1.73721	2.88774e-08	Significant Increase	1.97419	2.56898e-08	Significant Increase
A-147	141.2	510.19	512.197	276.132	Tier 2	Saccharopine	0.889107	0.12677	Not Significant	2.12129	1.28405e-09	Significant Increase	2.69899	7.93041e-07	Significant Increase	4.16252	4.62273e-15	Significant Increase
A-155	144.3	353.117	355.123	119.058	Tier 1	Homoserine	1.30344	0.00207716	Not Significant	4.05122	0.00282525	Significant Increase	2.67963	3.52318e-07	Significant Increase	4.04408	1.36571e-07	Significant Increase
A-T464	155.3	367.096	369.103	133.037	Tier 1	Aspartic acid	0.937212	0.16777	Not Significant	0.632937	2.50942e-10	Significant Decrease	0.304083	1.12428e-30	Significant Decrease	0.294975	1.08678e-23	Significant Decrease
A-T749	158.9	408.16	410.166	174.1	Tier 2	N5-Acetyl-L-Ornithine	0.935555	0.456822	Not Significant	0.44019	0.000181882	Significant Decrease	0.284429	3.00745e-06	Significant Decrease	0.212446	2.40752e-05	Significant Decrease
A-192	159.7	422.138	424.145	188.08	Tier 2	L-glycyl-L-hydroxyproline	0.896251	0.0891847	Not Significant	0.56646	9.79297e-14	Significant Decrease	0.444085	1.69266e-15	Significant Decrease	0.428794	1.9778e-13	Significant Decrease
A-211	166	394.179	396.186	160.121	Tier 2	Putreanine	0.95545	0.447439	Not Significant	1.89137	0.000479325	Significant Increase	1.92933	0.000294945	Significant Increase	2.41319	1.15218e-05	Significant Increase
A-T888	169.1	516.093	518.099	282.034	Tier 2	N-Acetyl-L-Cystine	0.969884	0.344697	Not Significant	7.48404	0.0124459	Significant Increase	17.7606	0.000816481	Significant Increase	13.8721	0.000248254	Significant Increase
A-256	181.5	431.127	433.134	197.069	Tier 2	3,4-Dihydroxy-L-phenylalanine	1.29817	0.207843	Not Significant	8.15222	1.05397e-06	Significant Increase	4.67543	8.78758e-05	Significant Increase	3.78437	2.68767e-05	Significant Increase
A-258	182.7	408.122	410.129	174.064	Tier 2	N-Acetyl-L-Asparagine	0.672583	0.0179138	Not Significant	0.345575	1.47712e-15	Significant Decrease	0.409542	2.62407e-12	Significant Decrease	0.260503	3.25993e-14	Significant Decrease
A-T803	185.8	321.091	323.098	87.032	Tier 2	Dehydroalanine	1.22643	0.339447	Not Significant	0.506281	0.000168003	Significant Decrease	0.525949	0.000270557	Significant Decrease	0.378849	0.000133531	Significant Decrease
A-T637	188.6	295.111	297.118	61.0528	Tier 1	Ethanolamine	1.00103	0.518796	Not Significant	2.22117	1.9117e-13	Significant Increase	2.51598	4.06015e-22	Significant Increase	2.2683	3.80988e-18	Significant Increase
A-T647	192.4	339.137	341.144	105.079	Tier 1	Diethanolamine	1.44032	0.0261139	Not Significant	1.56982	0.000336956	Significant Increase	1.84604	0.00291671	Significant Increase	2.09038	0.000441149	Significant Increase
A-273	192.9	496.157	498.163	262.099	Tier 2	Methionyl-Hydroxyproline	1.29087	0.101355	Not Significant	5.08383	8.84402e-13	Significant Increase	6.34575	9.59551e-17	Significant Increase	6.10672	7.34759e-19	Significant Increase
A-305	202.3	531.148	533.154	297.09	Tier 1	5'-Methylthioadenosine	1.01098	0.516201	Not Significant	4.32537	0.0125226	Significant Increase	2.11267	0.0118336	Significant Increase	4.29257	0.000486891	Significant Increase
A-T1129	215.3	513.155	515.161	279.097	Tier 2	N-Acetyl-6-Pyruvoyltetrahydropterin	1.33116	2.05859e-05	Not Significant	6.02295	6.1173e-09	Significant Increase	7.86583	2.88038e-13	Significant Increase	10.3484	3.14414e-15	Significant Increase
A-T1210	215.7	414.145	416.152	180.09	Tier 2	3-Hydroxykynurenamine	1.05589	0.360376	Not Significant	2.39275	2.04837e-11	Significant Increase	3.0909	1.30959e-12	Significant Increase	2.9225	9.43702e-13	Significant Increase
A-T1508	217.5	482.137	484.142	248.08	Tier 2	5-Hydroxyindoleacetylglycine	0.95709	0.398899	Not Significant	0.623384	3.17928e-10	Significant Decrease	0.593422	7.33892e-09	Significant Decrease	0.406174	3.51259e-15	Significant Decrease
A-368	218.5	348.138	350.144	114.079	Tier 2	3-Amino-2-piperidone	1.03016	0.328365	Not Significant	1.55111	0.000533347	Significant Increase	2.18715	2.73134e-05	Significant Increase	3.78417	7.29838e-08	Significant Increase
A-T884	218.9	478.128	480.135	244.07	Tier 1	Uridine	0.791137	9.92005e-06	Not Significant	0.531383	5.91043e-22	Significant Decrease	0.36029	2.69295e-34	Significant Decrease	0.293877	1.37839e-28	Significant Decrease
A-T894	223.5	365.118	367.124	131.058	Tier 1	5-Aminolevulinic acid	1.03595	0.293039	Not Significant	1.5868	4.2432e-08	Significant Increase	1.75677	1.49865e-07	Significant Increase	1.54234	6.00986e-05	Significant Increase
A-T1376	225.6	307.111	309.118	73.0528	Tier 2	Aminoacetone	1.23286	0.0323218	Not Significant	2.27566	2.06173e-08	Significant Increase	2.93669	1.01626e-10	Significant Increase	3.08858	6.32054e-12	Significant Increase
A-414	233.6	375.148	377.156	141.09	Tier 2	L-Histidinol	1.06291	0.380158	Not Significant	1.78934	1.8681e-07	Significant Increase	1.56826	0.000775238	Significant Increase	1.99508	1.44861e-06	Significant Increase
A-T1005	238.9	395.127	397.132	161.069	Tier 2	N-Methyl-L-glutamic acid	1.39797	1.19387e-05	Not Significant	1.70593	1.2281e-11	Significant Increase	1.6698	6.57945e-08	Significant Increase	1.50028	3.08675e-06	Significant Increase
A-439	239.6	460.117	462.124	226.059	Tier 2	3-Nitrotyrosine	0.782123	2.64319e-06	Not Significant	0.495131	5.89024e-24	Significant Decrease	0.313395	1.91534e-36	Significant Decrease	0.240893	7.94e-31	Significant Decrease
A-T1443	242.6	378.185	380.191	144.126	Tier 2	N-Acetyl-Cadaverine	0.963741	0.476132	Not Significant	1.87075	0.00285213	Significant Increase	2.22812	0.00107166	Significant Increase	3.03929	0.000230089	Significant Increase
A-445	243	378.185	380.191	144.126	Tier 2	1-(3-Aminopropyl)-4-aminobutanal	0.890787	0.384377	Not Significant	1.83224	0.00420319	Significant Increase	2.22897	0.000977662	Significant Increase	2.95566	0.000115167	Significant Increase
A-449	243.9	512.149	514.155	278.091	Tier 2	Methionyl-Glutamic acid	0.813198	0.0398599	Not Significant	0.282481	5.55578e-26	Significant Decrease	0.233162	1.25399e-28	Significant Decrease	0.222116	1.15846e-21	Significant Decrease
A-T1155	244.7	351.137	353.144	117.079	Tier 1	5-Aminopentanoic acid	1.27956	0.00185221	Not Significant	5.41859	2.37287e-07	Significant Increase	9.15686	6.30805e-10	Significant Increase	8.74398	3.82051e-07	Significant Increase
A-481	251.5	454.146	456.152	220.088	Tier 1	Alanyl-Methionine	1.0763	0.113789	Not Significant	2.17317	4.0104e-10	Significant Increase	1.8824	2.19291e-06	Significant Increase	2.11608	3.07554e-11	Significant Increase
A-T1216	251.9	387.135	389.143	153.079	Tier 1	Dopamine	1.05994	0.265488	Not Significant	1.60171	1.89454e-07	Significant Increase	1.55938	6.19821e-08	Significant Increase	1.82691	1.90051e-08	Significant Increase
A-507	260.6	424.052	426.058	189.994	Tier 2	Pyrocatechol sulfate	0.719098	0.16777	Not Significant	0.208476	4.60708e-09	Significant Decrease	0.175352	1.01191e-11	Significant Decrease	0.098844	9.77308e-11	Significant Decrease
A-T1440	261.7	551.195	553.202	317.138	Tier 2	Tryptophyl-Hydroxyproline	1.01097	0.431707	Not Significant	2.0074	6.50464e-10	Significant Increase	2.21641	1.46282e-13	Significant Increase	2.03611	4.19724e-10	Significant Increase
A-T1127	272.1	515.168	517.174	281.112	Tier 2	N-Acetyl-7,8-Dihydrobiopterin	0.861701	0.143908	Not Significant	0.295109	1.40452e-22	Significant Decrease	0.23914	1.56874e-25	Significant Decrease	0.209359	3.75146e-20	Significant Decrease
A-T1347	272.1	514.165	516.17	280.106	Tier 1	Aspartyl-Phenylalanine	0.855479	0.123361	Not Significant	0.271841	7.6599e-23	Significant Decrease	0.217424	3.13765e-26	Significant Decrease	0.196072	1.70539e-20	Significant Decrease
A-T1559	287.6	731.223	733.23	498.173	Tier 2	N-Acetyl-5,10-Methenyltetrahydrofolic acid	1.01093	0.431727	Not Significant	1.64135	1.33226e-08	Significant Increase	1.93367	5.01329e-19	Significant Increase	2.11018	1.16404e-16	Significant Increase
A-T1513	288.1	383.11	385.116	149.051	Tier 1	Methionine	1.44311	0.00431128	Not Significant	7.06427	4.77244e-19	Significant Increase	7.64717	4.20543e-33	Significant Increase	7.33149	7.39529e-27	Significant Increase
A-615	296.5	426.118	428.126	384.12	Tier 2	S-Adenosyl-L-homocysteine	1.16363	0.17089	Not Significant	2.614	1.10308e-07	Significant Increase	2.45428	6.35167e-06	Significant Increase	2.89224	2.63757e-05	Significant Increase
A-661	305.5	432.111	434.117	198.052	Tier 2	3-Methoxy-4-hydroxymandelic acid	0.918214	0.425094	Not Significant	1.56011	0.000503843	Significant Increase	1.62532	0.000863953	Significant Increase	2.05715	0.000586341	Significant Increase
A-664	305.8	412.092	414.098	356.067	Tier 2	5-Amino-6-(5'-phospho-D-ribitylamino)uracil	0.723694	0.00318421	Not Significant	0.417076	2.09245e-17	Significant Decrease	0.560898	5.31431e-10	Significant Decrease	0.535547	2.27674e-06	Significant Decrease
A-T1491	310.7	371.633	373.639	275.148	Tier 2	Epsilon-(gamma-Glutamyl)-Lysine	1.47928	2.8919e-06	Not Significant	2.87714	0.00303728	Significant Increase	2.83552	7.4391e-07	Significant Increase	3.70255	1.9952e-09	Significant Increase
A-694	310.8	371.633	373.639	275.149	Tier 2	gamma-Glutamyllysine	1.46694	6.92056e-06	Not Significant	2.74184	0.00113954	Significant Increase	2.73254	4.23499e-07	Significant Increase	3.52696	1.00073e-09	Significant Increase
A-T1641	312.1	480.162	482.169	246.104	Tier 1	Prolyl-Methionine	1.4149	0.0133106	Not Significant	12.9972	3.47912e-09	Significant Increase	16.4011	3.36115e-15	Significant Increase	21.5724	6.62995e-16	Significant Increase
A-T1794	322.8	418.132	420.138	184.074	Tier 2	3-Methoxy-4-hydroxyphenylethyleneglycol	1.21578	0.00847064	Not Significant	2.58401	1.32755e-13	Significant Increase	3.08554	2.51358e-18	Significant Increase	2.69654	6.09285e-12	Significant Increase
A-T1769	325.8	402.1	404.107	168.042	Tier 1	3,4-Dihydroxyphenylacetic acid	1.16628	0.0215417	Not Significant	2.12548	8.36253e-22	Significant Increase	2.78549	5.02815e-17	Significant Increase	1.77905	3.97414e-12	Significant Increase
A-757	325.9	402.1	404.107	168.042	Tier 1	4-Hydroxymandelic acid	1.13703	0.0343195	Not Significant	1.95623	4.28519e-22	Significant Increase	2.37869	4.08361e-15	Significant Increase	1.59235	4.95013e-09	Significant Increase
A-T1551	326.9	443.126	445.132	209.069	Tier 2	p-Hydroxyphenylacetylglycine	0.955487	0.369665	Not Significant	1.91397	6.49577e-13	Significant Increase	2.16627	5.83001e-14	Significant Increase	2.39176	1.33753e-13	Significant Increase
A-T1752	326.9	429.111	431.118	195.053	Tier 2	N-Acetyl-3-Hydroxyanthranilic acid	0.81643	0.283233	Not Significant	0.129817	2.05259e-12	Significant Decrease	0.0793625	3.04001e-13	Significant Decrease	0.0872772	2.65477e-09	Significant Decrease
A-764	327.4	379.132	381.139	145.074	Tier 2	(S)-5-Amino-3-oxohexanoic acid	1.04031	0.366294	Not Significant	1.57029	1.07875e-08	Significant Increase	1.70895	3.76086e-06	Significant Increase	1.73467	6.27897e-08	Significant Increase
A-T1866	335	364.084	366.091	260.047	Tier 2	5-Hydroxykynurenamine O-sulfate	1.08238	0.341464	Not Significant	0.626939	8.69773e-06	Significant Decrease	0.659086	0.00012075	Significant Decrease	0.458754	7.42597e-08	Significant Decrease
A-T1939	339.1	383.107	385.116	149.048	Tier 2	(S)-4-Hydroxymandelonitrile	1.09391	0.1085	Not Significant	2.97547	9.83653e-06	Significant Increase	3.63754	2.08498e-07	Significant Increase	4.06948	3.5979e-07	Significant Increase
A-T1975	345.5	403.143	405.149	169.085	Tier 1	3-methyl-Histidine	0.786741	0.0248368	Not Significant	0.52413	2.09664e-10	Significant Decrease	0.443155	1.02292e-08	Significant Decrease	0.320934	3.65077e-13	Significant Decrease
A-T1948	347.9	315.109	317.116	162.1	Tier 1	5-Hydroxylysine	1.40169	0.000192755	Not Significant	1.87073	5.05161e-15	Significant Increase	2.07972	1.39694e-14	Significant Increase	1.81238	1.4416e-10	Significant Increase
A-T1963	370.1	342.63	344.636	217.143	Tier 2	beta-Alanyl-Lysine	1.14041	0.0580652	Not Significant	1.77491	1.17683e-07	Significant Increase	2.27215	1.45819e-06	Significant Increase	2.6339	4.05419e-11	Significant Increase
A-T1980	370.2	425.119	427.126	191.058	Tier 1	5-Hydroxyindoleacetic acid	1.40042	0.0216257	Not Significant	10.2077	7.18007e-09	Significant Increase	10.9861	8.36831e-11	Significant Increase	12.4967	6.35787e-12	Significant Increase
A-994	370.9	478.237	480.243	244.179	Tier 1	Isoleucyl-Leucine	0.716728	2.7668e-05	Not Significant	0.497898	1.38618e-13	Significant Decrease	0.454116	1.76812e-16	Significant Decrease	0.359525	3.65977e-19	Significant Decrease
A-T2105	371.2	414.123	416.129	360.132	Tier 2	Dityrosine	0.733423	0.28892	Not Significant	0.323922	0.000518479	Significant Decrease	0.195011	5.03018e-06	Significant Decrease	0.219545	0.000189591	Significant Decrease
A-998	371.6	342.63	344.636	217.143	Tier 1	Lysyl-Alanine	1.05144	0.322437	Not Significant	1.60053	4.80129e-06	Significant Increase	2.09041	1.09595e-05	Significant Increase	2.54352	3.67862e-11	Significant Increase
A-T2115	371.6	335.621	337.628	203.127	Tier 1	Glycyl-Lysine	1.07816	0.199281	Not Significant	1.57654	5.05593e-09	Significant Increase	2.13163	2.18573e-11	Significant Increase	2.51791	1.83649e-12	Significant Increase
A-T2190	381.9	386.106	388.112	152.047	Tier 1	2-Hydroxyphenylacetic acid	1.40362	0.00669092	Not Significant	2.25098	4.17581e-10	Significant Increase	2.83953	1.08542e-11	Significant Increase	2.20899	4.2878e-05	Significant Increase
A-1115	400.2	355.637	357.644	243.157	Tier 1	Lysyl-Proline	1.19946	0.0134529	Not Significant	1.83283	7.63447e-09	Significant Increase	2.46303	7.47093e-13	Significant Increase	3.32984	4.33444e-12	Significant Increase
A-T1992	401.7	355.62	357.626	243.122	Tier 2	Prolyl-Gamma-glutamic acid	1.18715	0.0328952	Not Significant	1.63052	1.94191e-06	Significant Increase	3.46434	3.52624e-14	Significant Increase	3.75841	6.35787e-12	Significant Increase
A-T2372	409.5	400.121	402.128	166.063	Tier 1	Desaminotyrosine/3-(3-Hydroxyphenyl)propionic Acid	0.632649	0.143138	Not Significant	0.483569	0.00402747	Significant Decrease	0.392938	0.000675358	Significant Decrease	0.32032	0.000942189	Significant Decrease
A-1198	415.2	385.121	387.128	151.063	Tier 2	2-(Methylamino)benzoic acid	1.27995	0.0869496	Not Significant	3.57097	3.27654e-23	Significant Increase	3.16912	1.48748e-17	Significant Increase	2.49791	1.14502e-11	Significant Increase
A-1208	416.6	400.12	402.127	166.062	Tier 1	2-(4-Hydroxyphenyl)propionic acid	0.925501	0.398899	Not Significant	0.602904	0.00067867	Significant Decrease	0.49691	2.00399e-05	Significant Decrease	0.403377	8.55556e-06	Significant Decrease
A-1235	420.8	327.643	329.649	187.168	Tier 2	N8-Acetyl-spermidine	1.43969	0.000108999	Not Significant	2.28103	3.02554e-13	Significant Increase	2.24826	4.62855e-14	Significant Increase	2.18026	1.26397e-10	Significant Increase
A-T1922	421.8	414.101	416.108	180.042	Tier 2	2-Hydroxy-3-(4-hydroxyphenyl)propenoic acid	1.47267	0.00744174	Not Significant	1.87796	4.90803e-06	Significant Increase	1.72421	4.34663e-07	Significant Increase	1.88399	7.38909e-10	Significant Increase
A-1260	424.3	380.645	382.652	293.174	Tier 2	Phenylalanyl-Lysine	1.41204	0.00063356	Not Significant	2.37007	1.11304e-07	Significant Increase	3.06768	2.04404e-08	Significant Increase	3.95793	1.94994e-11	Significant Increase
A-T2438	425.7	355.637	357.644	243.158	Tier 1	Prolyl-Lysine	1.1751	0.0215417	Not Significant	1.76355	8.00843e-09	Significant Increase	2.37518	1.11327e-12	Significant Increase	3.12439	2.0332e-11	Significant Increase
A-T2191	428.3	413.152	415.159	179.095	Tier 2	N-Acetyl-Tyramine	1.279	0.0301034	Not Significant	1.73442	0.000119162	Significant Increase	1.62193	2.5648e-06	Significant Increase	1.70227	9.70223e-06	Significant Increase
A-1292	429	307.147	309.154	73.0891	Tier 2	Diethylamine	1.47804	0.114423	Not Significant	1.88439	9.95217e-07	Significant Increase	2.61532	3.92059e-06	Significant Increase	1.99839	0.000196478	Significant Increase
A-T2444	429	370.11	372.117	136.052	Tier 2	4-Hydroxyphenylacetaldehyde	1.38843	0.0360272	Not Significant	2.45566	4.43575e-15	Significant Increase	2.0265	4.86773e-05	Significant Increase	1.94387	0.00094469	Significant Increase
A-T2216	435.1	409.123	411.129	175.063	Tier 2	5-Hydroxyindoleacetaldehyde	0.999299	0.519131	Not Significant	0.526865	1.08082e-18	Significant Decrease	0.3833	2.76482e-25	Significant Decrease	0.254173	1.19067e-26	Significant Decrease
A-T2183	457.4	383.107	385.113	149.048	Tier 2	2,3-Dihydroxyindole	2.19144	0.0568015	Not Significant	38.5428	0.0136712	Significant Increase	8.5003	8.32581e-05	Significant Increase	23.2971	0.00210668	Significant Increase
A-T2675	458.6	324.105	326.11	180.09	Tier 2	5-Hydroxykynurenamine	1.16683	0.246709	Not Significant	3.41665	2.09665e-14	Significant Increase	4.41933	2.91176e-19	Significant Increase	4.1611	3.59523e-17	Significant Increase
A-T2838	487.3	318.073	320.08	168.028	Tier 1	Uric acid	1.00318	0.511251	Not Significant	0.361238	1.32402e-20	Significant Decrease	0.263536	4.71061e-27	Significant Decrease	0.2321	2.89982e-18	Significant Decrease
A-T2844	487.8	324.595	326.602	181.074	Tier 1	Tyrosine	1.32884	0.000242564	Not Significant	1.75117	2.44876e-21	Significant Increase	1.81695	7.25233e-22	Significant Increase	1.63142	3.23128e-13	Significant Increase
A-T2885	492.2	325.459	327.465	274.2	Tier 1	Lysyl-Lysine	1.32855	0.00223279	Not Significant	2.14807	9.41018e-07	Significant Increase	3.22755	1.36292e-06	Significant Increase	3.52179	6.29231e-07	Significant Increase
A-1649	508.2	373.122	375.128	278.127	Tier 1	Prolyl-Tyrosine	1.34643	0.00503299	Not Significant	2.91995	3.0397e-20	Significant Increase	4.54042	2.13147e-15	Significant Increase	4.25739	2.72765e-18	Significant Increase
A-1744	533	322.106	324.113	176.095	Tier 1	Serotonin	0.932783	0.389785	Not Significant	0.401797	2.88519e-10	Significant Decrease	0.33143	2.66686e-13	Significant Decrease	0.270903	6.35787e-12	Significant Decrease
A-T3040	535.2	342.115	344.122	108.058	Tier 1	4-Cresol/3-Cresol	1.25727	0.0779906	Not Significant	0.086781	2.46299e-21	Significant Decrease	0.0587986	1.3158e-22	Significant Decrease	0.0428691	2.88293e-16	Significant Decrease
A-T3028	536.8	311.072	313.079	154.027	Tier 1	2,5-Dihydroxybenzoic acid/Protocatechuic acid	0.62571	0.0504255	Not Significant	0.326127	5.39841e-07	Significant Decrease	0.428693	0.000269762	Significant Decrease	0.274078	9.39691e-06	Significant Decrease
A-1826	550.5	331.603	333.61	195.09	Tier 2	N-Acetyl-Dopamine	1.26461	0.0845103	Not Significant	2.33415	9.5621e-08	Significant Increase	2.78859	5.34009e-10	Significant Increase	2.82051	8.52786e-08	Significant Increase
A-T3096	553.7	337.114	339.121	309.169	Tier 1	Lysyl-Tyrosine	1.22348	0.0203289	Not Significant	2.19229	1.63367e-08	Significant Increase	3.25325	9.8766e-12	Significant Increase	3.38187	1.04094e-10	Significant Increase

## Sheet:  subset 3
Table S3C.Significant Metabolites Specific to ACLF-2 and ACLF-3 Stage
No	Peak Pair Information				Identification Information		CHB vs. HC			ACLF-1 vs. HC			ACLF-2 vs. HC			ACLF-3 vs. HC
	Normalized RT (s)	m/z_light	m/z_heavy	Neutral Mass (Da)	Identification Level	Compound	Fold change	q-value	Significance	Fold change	q-value	Significance	Fold change	q-value	Significance	Fold change	q-value	Significance
A-T204	92.3	466.174	468.182	232.117	Tier 2	N-Acetyl-N(omega)-Hydroxyarginine	1.30926	0.000144351	Not Significant	1.37599	3.15319e-06	Not Significant	1.93627	1.04711e-11	Significant Increase	2.03764	3.35261e-07	Significant Increase
A-72	100.8	408.17	410.177	174.112	Tier 1	Arginine	1.2847	4.3045e-05	Not Significant	1.20769	0.00440673	Not Significant	1.85689	1.01961e-08	Significant Increase	2.5373	4.54374e-11	Significant Increase
A-T173	108.1	495.156	497.162	261.096	Tier 1	Glutamyl-Asparagine	0.981431	0.48615	Not Significant	0.880541	0.0487558	Not Significant	0.643285	4.09995e-05	Significant Decrease	0.647547	0.000308606	Significant Decrease
A-T290	115.5	438.133	440.14	204.075	Tier 2	gamma-Glutamyl-Glycine	1.43373	0.00723821	Not Significant	1.37442	0.00148065	Not Significant	1.84441	0.000227291	Significant Increase	1.91257	0.00028244	Significant Increase
A-126	131.4	409.154	411.161	175.096	Tier 1	Citrulline	1.11877	0.0265822	Not Significant	1.4113	5.4187e-07	Not Significant	1.63991	7.81433e-10	Significant Increase	1.81463	9.29472e-12	Significant Increase
A-T410	131.5	392.127	394.134	158.069	Tier 2	4-Methylene-L-glutamine	1.12136	0.0255051	Not Significant	1.39347	4.38106e-07	Not Significant	1.62114	7.36284e-10	Significant Increase	1.78556	1.34222e-11	Significant Increase
A-T319	134.5	451.164	453.171	217.106	Tier 1	Alanyl-Glutamine	1.05358	0.294922	Not Significant	1.24432	0.00604959	Not Significant	2.09123	1.11983e-07	Significant Increase	3.18773	7.25152e-12	Significant Increase
A-134	134.9	438.133	440.139	204.075	Tier 1	Glutamyl-Glycine	1.1722	0.0256511	Not Significant	0.743249	4.19163e-06	Not Significant	0.518723	7.0446e-15	Significant Decrease	0.591005	1.40697e-09	Significant Decrease
A-T341	140.2	468.144	470.149	234.085	Tier 1	Aspartyl-Threonine	1.1298	0.0915042	Not Significant	0.728556	2.72027e-07	Not Significant	0.664239	5.95984e-08	Significant Decrease	0.663927	3.11127e-06	Significant Decrease
A-146	140.7	424.117	426.124	190.059	Tier 1	Aspartyl-Glycine	0.851158	0.0353213	Not Significant	0.780394	0.000104045	Not Significant	0.434685	2.84629e-17	Significant Decrease	0.435479	3.33097e-13	Significant Decrease
A-T915	143.3	515.169	517.176	281.112	Tier 2	N6-Methyladenosine/N-Acetyl-6-(1'-Hydroxy-2'-oxopropyl)-tetrahydropterin	1.12573	0.0372491	Not Significant	1.40993	0.00236678	Not Significant	1.68758	0.000247985	Significant Increase	2.01792	0.000134894	Significant Increase
A-T386	145.2	307.121	309.127	73.064	Tier 1	Methylguanidine	1.03448	0.455478	Not Significant	0.842557	0.0337331	Not Significant	0.593186	9.71835e-05	Significant Decrease	0.487623	1.5339e-05	Significant Decrease
A-T495	153.8	452.148	454.155	218.09	Tier 1	Glutamyl-Alanine	1.25889	0.00626322	Not Significant	1.3085	0.00398738	Not Significant	1.67719	8.6942e-06	Significant Increase	1.95437	1.25502e-08	Significant Increase
A-T466	155.4	381.112	383.118	147.053	Tier 1	Glutamic Acid	1.0635	0.341464	Not Significant	1.06233	0.0917413	Not Significant	0.548167	1.61324e-06	Significant Decrease	0.528343	2.40608e-07	Significant Decrease
A-T479	155.9	366.113	368.118	132.054	Tier 1	Glycyl-glycine	1.34324	0.103587	Not Significant	0.952453	0.139066	Not Significant	0.477198	1.64875e-05	Significant Decrease	0.437868	9.36138e-05	Significant Decrease
A-197	160.5	505.223	507.23	271.165	Tier 2	Prolyl-Arginine	1.28755	0.00326022	Not Significant	1.33227	0.00100982	Not Significant	2.02622	1.40097e-09	Significant Increase	2.92805	7.11097e-13	Significant Increase
A-225	168.3	475.066	477.072	241.008	Tier 2	3-Mercaptolactate-cysteine disulfide	1.22666	0.0281902	Not Significant	1.4827	0.0122466	Not Significant	1.8555	6.32688e-06	Significant Increase	2.11222	5.77519e-06	Significant Increase
A-T543	169	380.127	382.134	146.069	Tier 1	Alanyl-Glycine	1.12352	0.0042131	Not Significant	1.09664	0.00873296	Not Significant	1.59681	3.60116e-10	Significant Increase	2.07467	2.11189e-12	Significant Increase
A-T846	175.2	707.23	709.236	473.166	Tier 2	Folinic acid	1.3651	0.0355627	Not Significant	1.47534	0.000137021	Not Significant	1.61277	3.84572e-07	Significant Increase	1.58289	1.21387e-06	Significant Increase
A-255	180.6	477.18	479.187	243.122	Tier 2	Prolyl-Glutamine	1.1977	0.0160598	Not Significant	1.32262	0.000250574	Not Significant	2.34152	2.52091e-13	Significant Increase	3.36166	4.56578e-13	Significant Increase
A-277	195.2	511.175	513.182	277.116	Tier 1	Cysteinyl-Arginine	1.09568	0.151785	Not Significant	1.39446	4.01457e-05	Not Significant	1.77629	2.97255e-08	Significant Increase	1.65615	6.30797e-07	Significant Increase
A-T771	199	394.142	396.15	160.085	Tier 2	D-Alanyl-D-alanine	1.2079	0.0448862	Not Significant	1.17582	0.0188322	Not Significant	1.5832	2.36619e-06	Significant Increase	2.08011	2.81379e-08	Significant Increase
A-T762	205.5	480.183	482.186	246.122	Tier 1	Valyl-Glutamic acid	0.82965	0.00222222	Not Significant	0.755515	2.94385e-08	Not Significant	0.601712	2.5204e-16	Significant Decrease	0.540545	3.40533e-13	Significant Decrease
A-T540	208	408.122	410.129	174.064	Tier 2	N-Formimino-L-glutamic acid	1.26623	0.206532	Not Significant	1.18654	0.07547	Not Significant	1.73708	0.000403056	Significant Increase	1.78397	0.00135145	Significant Increase
A-T828	212.7	406.143	408.15	172.085	Tier 1	Glycyl-Proline	1.00404	0.508066	Not Significant	1.23034	0.000387357	Not Significant	1.63257	1.93137e-07	Significant Increase	1.58405	1.38497e-05	Significant Increase
A-T905	222.2	472.151	474.158	238.095	Tier 1	Glycyl-Tyrosine	1.20553	0.0495386	Not Significant	1.38931	6.54467e-07	Not Significant	1.62253	2.09548e-09	Significant Increase	1.81458	4.08843e-09	Significant Increase
A-T995	222.5	450.17	452.176	216.111	Tier 1	Prolyl-Threonine	1.19776	0.0559125	Not Significant	1.44216	1.23413e-07	Not Significant	1.74674	5.67414e-11	Significant Increase	1.92572	2.90799e-09	Significant Increase
A-T973	224.4	466.165	468.172	232.106	Tier 1	Aspartyl-Valine	0.727638	0.000324492	Not Significant	0.763806	0.000178813	Not Significant	0.549412	1.43782e-11	Significant Decrease	0.469114	6.88718e-11	Significant Decrease
A-T965	227.6	406.143	408.15	172.085	Tier 1	Prolyl-Glycine	1.06636	0.287047	Not Significant	1.16354	0.00234395	Not Significant	1.54556	1.99467e-06	Significant Increase	1.57428	1.48501e-06	Significant Increase
A-406	230.6	480.181	482.187	246.123	Tier 1	Isoleucyl-Aspartic acid	0.8123	0.00587327	Not Significant	0.730766	1.34257e-07	Not Significant	0.578275	8.83445e-13	Significant Decrease	0.574095	8.598e-10	Significant Decrease
A-T1022	237.8	453.169	455.175	219.111	Tier 1	Pantothenic acid	0.986929	0.489989	Not Significant	0.815214	0.00086953	Not Significant	0.603082	6.34304e-06	Significant Decrease	0.487801	3.95954e-11	Significant Decrease
A-T1122	247.8	363.101	365.108	129.043	Tier 2	4-Oxoproline	1.01824	0.470762	Not Significant	0.919	0.0597531	Not Significant	0.453772	5.77303e-11	Significant Decrease	0.43107	9.52366e-12	Significant Decrease
A-486	252.1	367.131	369.139	133.073	Tier 2	O-Methyl-L-threonine	0.774245	0.319427	Not Significant	0.6834	0.03588	Not Significant	0.617469	0.0178197	Significant Decrease	0.569721	0.0199028	Significant Decrease
A-T1160	253.3	528.18	530.188	294.122	Tier 1	Phenylalanyl-Glutamic acid	0.763883	0.00651277	Not Significant	0.680204	5.93057e-08	Not Significant	0.427775	4.47781e-17	Significant Decrease	0.444645	5.89108e-14	Significant Decrease
A-T1282	259.7	370.097	372.104	136.038	Tier 1	Hypoxanthine	0.683504	3.18581e-05	Not Significant	0.856486	0.0324257	Not Significant	0.625696	6.61522e-10	Significant Decrease	0.608185	2.77998e-06	Significant Decrease
A-T1416	278	698.238	702.251	231.133	Tier 1	Arginyl-Glycine	1.08244	0.332263	Not Significant	1.27945	0.00268592	Not Significant	2.08589	4.16119e-07	Significant Increase	2.2478	2.71189e-06	Significant Increase
A-T1527	291.6	351.136	353.144	117.079	Tier 1	Valine	1.01929	0.280389	Not Significant	0.765271	3.31779e-17	Not Significant	0.657122	9.37272e-29	Significant Decrease	0.596377	1.57034e-25	Significant Decrease
A-T1589	302.2	456.158	458.166	222.1	Tier 1	Glycyl-Phenylalanine	0.898074	0.14842	Not Significant	0.706658	1.30447e-05	Not Significant	0.60043	2.38744e-11	Significant Decrease	0.560089	9.66334e-10	Significant Decrease
A-T1644	307.4	364.625	366.632	261.132	Tier 2	Gamma-glutamyl-ornithine	1.11646	0.392459	Not Significant	0.727377	0.0071029	Not Significant	0.545237	3.96232e-05	Significant Decrease	0.517724	0.000122622	Significant Decrease
A-704	313.3	369.641	371.646	271.165	Tier 1	Arginyl-Proline	1.21134	0.0294432	Not Significant	1.04279	0.133962	Not Significant	2.14485	2.48863e-06	Significant Increase	1.81118	0.000314339	Significant Increase
A-T1725	325.2	371.14	373.147	274.164	Tier 1	Glutaminyl-lysine	1.32057	0.00122688	Not Significant	1.32183	0.011463	Not Significant	2.09222	1.25996e-05	Significant Increase	3.28312	7.73079e-10	Significant Increase
A-923	361.3	377.153	379.162	143.094	Tier 2	L-2-Amino-3-methylenehexanoic acid	0.984562	0.491498	Not Significant	0.844479	0.0290114	Not Significant	0.635086	4.7398e-05	Significant Decrease	0.485456	3.58533e-06	Significant Decrease
A-T2390	412.7	388.625	390.632	309.132	Tier 1	Glutaminyl-Tyrosine	1.15426	0.110115	Not Significant	1.4953	1.5694e-06	Not Significant	2.56782	2.21991e-13	Significant Increase	3.62475	1.90653e-15	Significant Increase
A-1296	430.2	395.106	397.113	161.048	Tier 1	Indole-3-carboxylic acid	1.1639	0.00618634	Not Significant	0.866284	0.00584638	Not Significant	0.583004	9.461e-12	Significant Decrease	0.443912	6.1328e-15	Significant Decrease
A-T1961	431.5	415.132	417.139	181.074	Tier 2	N-Hydroxy-L-phenylalanine	1.07576	0.283233	Not Significant	1.40294	4.48856e-07	Not Significant	1.58368	8.72877e-11	Significant Increase	1.51455	4.31058e-07	Significant Increase
A-T2528	433.7	382.11	384.115	296.101	Tier 1	Aspartyl-Tyrosine	0.979682	0.472687	Not Significant	0.771383	0.000144811	Not Significant	0.643527	2.29905e-09	Significant Decrease	0.561052	2.9979e-08	Significant Decrease
A-T2384	438.1	395.106	397.113	161.048	Tier 2	4,8-Dihydroxyquinoline	1.17995	0.000965538	Not Significant	0.880536	0.0124864	Not Significant	0.576789	3.84223e-12	Significant Decrease	0.443976	2.62701e-15	Significant Decrease
A-T2566	443.2	363.653	365.66	259.19	Tier 1	Lysyl-Isoleucine	1.17202	0.118101	Not Significant	1.3272	0.0104872	Not Significant	1.55213	0.00326422	Significant Increase	1.66092	0.00122239	Significant Increase
A-T2587	448.8	353.107	355.113	238.095	Tier 1	Tyrosyl-Glycine	0.817184	0.0529444	Not Significant	1.38833	7.38495e-06	Not Significant	1.75235	9.98454e-11	Significant Increase	1.75219	6.59545e-10	Significant Increase
A-T2175	451.4	307.111	309.117	146.106	Tier 2	(3S)-3,6-Diaminohexanoic acid	1.19171	0.265488	Not Significant	1.46828	0.0097208	Not Significant	1.88348	0.000318101	Significant Increase	1.53152	0.0121851	Significant Increase
A-T3082	581	310.082	312.089	152.047	Tier 2	3,4-Dihydroxyphenylacetaldehyde	1.13493	0.163849	Not Significant	1.41766	7.9488e-05	Not Significant	1.80229	2.55206e-09	Significant Increase	1.57457	2.25531e-06	Significant Increase

## Sheet:  subset 4
Table S3D.Unique Metabolites Associated with ACLF-3 Stage
No	Peak Pair Information				Identification Information		CHB vs. HC			ACLF-1 vs. HC			ACLF-2 vs. HC			ACLF-3 vs. HC
	Normalized RT (s)	m/z_light	m/z_heavy	Neutral Mass (Da)	Identification Level	Compound	Fold change	q-value	Significance	Fold change	q-value	Significance	Fold change	q-value	Significance	Fold change	q-value	Significance
A-T236	108.9	424.118	426.125	190.059	Tier 2	L-beta-aspartyl-L-glycine	1.2722	0.084554	Not Significant	0.980285	0.150924	Not Significant	0.701549	0.000311778	Not Significant	0.667865	0.00111317	Significant Decrease
A-T229	111.6	437.149	439.155	203.091	Tier 1	Glutaminyl-glycine	0.938655	0.157307	Not Significant	0.918468	0.0348382	Not Significant	1.16279	0.0233431	Not Significant	1.50823	0.000292499	Significant Increase
A-105	117.6	482.16	484.166	248.101	Tier 2	gamma-Glutamyl-Threonine	1.21342	0.178272	Not Significant	1.40576	0.0174664	Not Significant	1.24877	0.0134559	Not Significant	1.52751	0.00164208	Significant Increase
A-T492	154.2	491.162	493.164	257.101	Tier 1	5-Methylcytidine	1.24058	0.000289403	Not Significant	1.2212	0.00757528	Not Significant	1.46525	0.000100035	Not Significant	1.53233	0.000180896	Significant Increase
A-222	167.7	422.183	424.192	188.124	Tier 2	L-Targinine	1.03144	0.440325	Not Significant	1.4123	3.95739e-06	Not Significant	1.28052	0.000278215	Not Significant	1.5308	0.000306255	Significant Increase
A-T925	179.4	379.132	381.139	145.074	Tier 2	L-Allysine	1.18478	0.000897353	Not Significant	1.23437	0.000720637	Not Significant	1.28248	0.000211302	Not Significant	1.52902	4.43905e-08	Significant Increase
A-T644	183.1	380.129	382.136	146.069	Tier 1	Glycyl-Alanine	1.01165	0.425094	Not Significant	1.05526	0.0198313	Not Significant	1.29536	2.40035e-07	Not Significant	1.57042	7.82308e-11	Significant Increase
A-T696	183.3	466.167	468.171	232.106	Tier 1	Valyl-Aspartic acid	1.11622	0.305549	Not Significant	1.37893	0.0147601	Not Significant	1.47381	0.00224712	Not Significant	1.72701	1.41085e-05	Significant Increase
A-293	199.2	394.143	396.15	160.084	Tier 1	Alanyl-Alanine	0.976826	0.420655	Not Significant	1.17683	0.00105267	Not Significant	1.41419	9.12011e-08	Not Significant	1.64242	2.53191e-09	Significant Increase
A-461	246.7	321.091	323.099	87.0322	Tier 2	Aminoacrylic acid	1.11153	0.0260162	Not Significant	0.911902	0.00487301	Not Significant	0.763743	3.19068e-09	Not Significant	0.617431	1.2373e-14	Significant Decrease
A-469	249.1	483.115	485.121	498.113	Tier 1	Cysteinyl-Glutamic acid (S-S 2 charges)	0.704854	0.000526514	Not Significant	0.917754	0.0917136	Not Significant	1.45284	0.000423202	Not Significant	2.09095	1.58547e-06	Significant Increase
A-T1156	249.2	420.159	422.166	186.1	Tier 1	Prolyl-Alanine	0.936655	0.327866	Not Significant	1.14268	0.0222795	Not Significant	1.43685	6.18541e-05	Not Significant	1.64107	1.46599e-05	Significant Increase
A-T1265	256.2	441.104	443.111	208.052	Tier 1	Cysteinyl-Serine	1.01807	0.455669	Not Significant	1.03693	0.122802	Not Significant	0.788444	0.000397511	Not Significant	0.572767	5.69157e-10	Significant Decrease
A-T1164	261.6	464.184	466.192	230.127	Tier 2	Hydroxyprolyl-Valine	1.16827	0.117734	Not Significant	1.17587	0.0202126	Not Significant	0.972156	0.132151	Not Significant	0.618961	7.04931e-06	Significant Decrease
A-T1362	270.7	422.173	424.181	188.116	Tier 1	Alanyl-Valine	0.859155	0.00104655	Not Significant	0.719528	4.19909e-10	Not Significant	0.673108	1.64109e-12	Not Significant	0.620868	3.09075e-15	Significant Decrease
A-T1441	282.1	265.101	267.107	31.0422	Tier 1	Methylamine	1.02589	0.436388	Not Significant	1.10485	0.0552771	Not Significant	0.868769	0.0302138	Not Significant	0.626346	1.07581e-05	Significant Decrease
A-593	287.6	376.132	378.139	142.074	Tier 2	Ectoine	1.05339	0.483828	Not Significant	0.839763	0.120714	Not Significant	0.764363	0.063216	Not Significant	0.578147	0.00889271	Significant Decrease
A-T1548	290.4	470.174	472.18	236.116	Tier 1	Phenylalanyl-Alanine	1.03334	0.278718	Not Significant	1.24395	0.00537353	Not Significant	1.33671	0.00020948	Not Significant	1.56153	6.73461e-08	Significant Increase
A-700	311.8	351.084	353.09	117.025	Tier 2	Homocysteine thiolactone	0.803686	0.0724412	Not Significant	0.895516	0.0421032	Not Significant	1.23763	0.014655	Not Significant	1.73834	2.57487e-05	Significant Increase
A-T1687	312.9	364.132	366.14	260.149	Tier 1	Lysyl-Asparagine/Asparaginyl-Lysine	0.867858	0.116997	Not Significant	0.806406	0.00558632	Not Significant	1.33643	0.0208683	Not Significant	2.34526	2.63019e-06	Significant Increase
A-T1785	323.3	363.137	365.144	129.079	Tier 1	Pipecolic acid	1.09109	0.348213	Not Significant	0.874804	0.0533768	Not Significant	0.674759	0.00161012	Not Significant	0.370899	6.39234e-08	Significant Decrease
A-T2396	327.4	374.615	376.621	281.112	Tier 2	N-Acetyl-6-(1'-Hydroxy-2'-oxopropyl)-tetrahydropterin	0.997567	0.518796	Not Significant	0.845742	0.0395182	Not Significant	0.842218	0.0297261	Not Significant	0.534333	2.11442e-05	Significant Decrease
A-T1873	336.1	365.152	367.159	131.095	Tier 1	Leucine	1.05484	0.100821	Not Significant	0.777124	5.88967e-10	Not Significant	0.67087	4.61882e-17	Not Significant	0.605457	3.0018e-17	Significant Decrease
A-928	362.9	496.189	498.196	262.131	Tier 1	Prolyl-Phenylalanine	1.06041	0.294185	Not Significant	1.33928	4.72105e-05	Not Significant	1.43452	3.0716e-06	Not Significant	1.6046	2.77879e-06	Significant Increase
A-T2007	369.8	357.634	359.641	247.153	Tier 1	Threoninyl-Lysine	1.05635	0.318509	Not Significant	1.33657	4.32378e-05	Not Significant	1.49817	2.86624e-05	Not Significant	1.79306	3.76111e-07	Significant Increase
A-T2311	411.1	367.608	369.613	267.097	Tier 1	Deoxyguanosine	0.983056	0.460158	Not Significant	0.70946	5.03232e-07	Not Significant	0.784172	0.0184586	Not Significant	0.627736	5.81225e-06	Significant Decrease
A-1190	414.1	356.645	358.652	245.173	Tier 1	Valyl-Lysine	1.0797	0.28624	Not Significant	1.15001	0.0347628	Not Significant	1.43606	0.00399238	Not Significant	1.80298	6.15058e-05	Significant Increase
A-T2464	422.2	356.645	358.652	245.174	Tier 1	Lysyl-Valine	1.12391	0.162649	Not Significant	1.17598	0.0325377	Not Significant	1.47328	0.00289862	Not Significant	1.80976	6.50268e-05	Significant Increase
A-1257	423.6	363.653	365.66	259.19	Tier 1	Isoleucyl-Lysine	1.22578	0.0147697	Not Significant	1.24279	0.0154817	Not Significant	1.48389	0.00422168	Not Significant	1.66711	0.00015528	Significant Increase
A-1311	432.6	393.184	395.191	159.126	Tier 1	2-Aminooctanoic acid	1.05954	0.414746	Not Significant	0.774884	0.00890621	Not Significant	0.68634	0.000163054	Not Significant	0.523	1.1571e-05	Significant Decrease
A-T2523	432.9	367.105	369.11	266.09	Tier 2	N2'-Acetyl-5'-Hydroxykynurenine	1.0535	0.427096	Not Significant	0.933439	0.120669	Not Significant	0.896828	0.0832763	Not Significant	0.607231	0.000247956	Significant Decrease
A-1336	437.8	375.121	377.126	282.125	Tier 1	Tyrosyl-Threonine	1.0396	0.420655	Not Significant	1.20398	0.00217053	Not Significant	1.39457	0.00593446	Not Significant	1.69029	0.00164192	Significant Increase
A-T2293	446.2	346.097	348.102	224.08	Tier 2	5-Hydroxykynurenine	0.952308	0.425094	Not Significant	1.0227	0.154977	Not Significant	0.99379	0.154624	Not Significant	0.641974	0.000171191	Significant Decrease
A-T2238	454.7	400.121	402.129	166.063	Tier 2	3-(2-Hydroxyphenyl)propanoic acid	1.00739	0.506334	Not Significant	1.0206	0.155066	Not Significant	0.954998	0.116374	Not Significant	0.546989	1.81289e-06	Significant Decrease
A-T2595	461.6	367.104	369.109	266.09	Tier 2	N2-Acetyl-5'-Hydroxykynurenine	1.05891	0.423156	Not Significant	0.892869	0.0804844	Not Significant	0.841153	0.0361499	Not Significant	0.442441	1.49525e-06	Significant Decrease
A-T3146	573.1	282.445	284.451	145.158	Tier 1	Spermidine	0.839214	0.196376	Not Significant	1.06064	0.119351	Not Significant	0.775886	0.00972017	Not Significant	0.610941	0.000299452	Significant Decrease
A-T3184	645.8	289.078	291.083	110.037	Tier 2	Hydroquinone	0.935338	0.350906	Not Significant	0.877607	0.0464928	Not Significant	0.709305	0.000322469	Not Significant	0.408624	5.45081e-09	Significant Decrease
A-T3228	649	284.612	286.619	202.216	Tier 1	Spermine	0.974794	0.491163	Not Significant	1.19503	0.0678799	Not Significant	0.969022	0.143273	Not Significant	0.63184	0.00399216	Significant Decrease
